# Supplementary material for: In Silico Classification of Proteins from Acidic and Neutral Cytoplasms
Source: PLoS One. 2012 Sep 26;7(9):e45585. doi: 10.1371/journal.pone.0045585 (PMC3458925; doi:10.1371/journal.pone.0045585)
Supplement: File S2 — NP sequences in FASTA format. (FA) [file pone.0045585.s002.fa]

>gi|218665271|ref|YP_002426087.1|
MPASPYPTALLAELQAALSADAVLHGAEDLRPYECDGLAAVRELPLCVALPTDREGVQAV
LQICQRHGVAVVPRGAGTGLSGGARPLRDAVLLSLARLRHIVAIDRENRTARVQPGVRNL
AISEAARPLGLYYAPDPSSQIACSIGGNVAENSGGVHCLKYGLTVHNILELDVLTATGET
LRIGSQALDSPGYDLLALMTGSEGLLGVVTECTVRLLPMPEHVLVLLAAFSSVEAAAESV
SAIIASGIIPAGLEMMDRLAIEAAEDFVHAGYPRDAAAILLCELDGPAVELEEQLREVET
LLQRHGARAIRIAEDAATRLLLWKGRKAAFPAVGRLAPDYYCMDGTIPRQRLAEVLERIT
AWSAEYGLRVANVFHAGDGNLHPLILYDANAEGQLHTAEEFGRRILELCVSVGGSVTGEH
GVGVEKLDSMCVQFNAAELAQLHRIKHAFDPEGRLNPGKAVPSLHRCAELGAMHVHHGQL
PFPELERF
>gi|198284314|ref|YP_002220635.1|
MRPAKEHLIIFDTTLRDGEQSPGAAMTRDEKLRIAKALERLRVDVIEAGFPAASNGDFVA
VQAIAAAVKDSRICALARARDEDIRRAGEAIAGAAAGRIHTFIATSPVHMQAKLRMSPDE
VLERAVAAVKLAREYCDDVEFSPEDAGRSEEDFLCRVIEAVIDAGARTINIPDTVGYNLP
DRFGQLVANLRRRVPNADRAIFSVHCHNDLGLAVANSLSAVLHGARQVECTINGLGERAG
NAALEEIVMAVRTRADVFSCDTRIDATQIVPTSKLVSTITGFPIQPNKAIVGANAFAHES
GIHQDGVLKHRETYEIMRAEDVGWAANRMTLGKLSGRAAVRARLEALGIHLDKDVLDTVF
TRFKELADRKAEIFDEDLQALVNEDLQEEQAERYRLGYLRVCSEMGTHPEARVEVLVEGV
AKTAAAVGGGPVDAAFKAIEAVVASGVQLLLYSVNAITTGTDAQGEVTVRLQQDGRIVNG
QGADTDIVLASAKAYLSALNRLQQPQGRRHPQI
>gi|198282506|ref|YP_002218827.1|
MALRIGLTGGVACGKSTVAEMLKAAGAHVLDADVIARELVAPGSPALRAIIAHFGPAFSA
PGGGLDRAALRARIFADPAAKTWLEALLHPLIRATFMTASAALAEQHPQTPLVWVVPLLV
ENDYRPLLDQVLVVDCPRSVQVERLRARPGWTKEQVTAVLAAQCDRAARNAAADWIITNE
GTLTELQTQVGLYLRHLRGTGRFA
>gi|198283151|ref|YP_002219472.1|
MTRYLVRPGSRLAGRFPVPGDKSISHRAVILGALAEGVTEVEGLLEGADVLATIAAFRSM
GVQMEGPDKGHLRIHGAGLQGLRAPVVPLDCGNSGTAMRLLAGVLAGQPFPSTLVGDASL
QKRPMGRILNPLRAMGAEIAAQDGRAPLHIHGRPLHGIDYALPVASAQVKSAVLLAGLYA
DGQTCVTEPAPTRDHSERMLQGFGQPVERHGPRACLRGGGRLCGQALQVPGDISSAAFFL
LGATIAPGSDLTLEGVGINPTRTGIIEILTRMGARIDLTALREVGGEPVADIRVRYAPLQ
GIAIPPRLVPLAIDEFPALFIAAACAKGQTVITGAEELRVKESDRIAVMAGGLRALGATV
EERVDGAIISGSALLGGRVDSHGDHRIAMAFAMAALVAQGDMEILDCANVATSFPSFPAL
AQQAGLLLEVASA
>gi|198283178|ref|YP_002219499.1|
MDEQRSKALSAALSQIDKQFGKGAVMRLGDHNAIKDIEVYSTGSLGLDLALGVGGLPRGR
VVEIYGPESSGKTTLTLHAIASCQAAGGTAAFIDAEHALDPGYAHKLGVDLENLLISQPD
TGEQALEIADMLVRSGAVDLIVIDSVAALTPKAEIEGDMGDSHVGLQARLMSQALRKLTA
NISRTNTLVIFINQIRMKIGVMYGSPETTTGGNALKFYASVRLDIRRIGAIKKSDEVVGN
DTRVKVVKNKVAPPFREAEFAIYYGEGISRLSELVDLGVKFDIVEKSGAWYSYQGERIGQ
GKDNARQYLKEHPELAANIEQRIRAAAAGHPLAFAEEVAEPAAVG
>gi|198282735|ref|YP_002219056.1|
MAALQYAETVQRITDTARIAATLAPLGVTLQAIPVTGAGVAALLTELQPDPEAQAALLTA
LDDVFRRLQRERGYQERDLVVLYPGHPQLAELTARFHRVHTHDDEEVRYIVDGEGVFGFV
LEDGAQVELTVHAGDYVHIPAGVEHWFRLTDAQRIKAVRYFSARGGWTPHYTDRAMRSFP
NP
>gi|198282616|ref|YP_002218937.1|
MIRHIEGSLQAGEHRFALLVSRFNSFITQQLEQGAIDALRRHGAKEEQLHVVHVPGAYEM
PLIAQKLARSGNYDAVLCLGAVIRGGTPHFDYVAAEVSKGVAQVSMDTGVPVIFGVLTTD
SIEQAIERAGTKAGNKGFDAAMTALEMVQLLRQI
>gi|198284769|ref|YP_002221090.1|
MDHTNPNSFRFAPLRRAAYRLSVTQAGQLPADDGAEVAIAGRSNVGKSSTLNMLTERRAL
ARVSRTPGRTQAINIFDLDPGQRLVDLPGYGYAKVPEALRRSWGPLLEQYLRRRGSLRGL
ILVMDIRHPYTAHDADLIAFAEGCSRPVHVLLNKADKLSRGAAIQEMARLRRIPELQGVA
MQLFSAQSGLGIDELHERIARWFSADSEKETPAGAGANSEFSKGGENS
>gi|198283312|ref|YP_002219633.1|
MNYAFPPAPVVTLDAMSSNPFPVRRIFCVGQNYADHAREMGSAPDTEPFFFMKPASAILR
NNSVLPYPPGTTDLQPEVELVVALHKGGKHIPTGKVDDDYVFGYAVGLDMTRRDLQRAAR
EKGQPWEMAKAFDHSAPCTAITPEFYSGTIARGKVELKVNGQIRQSADVGDMLWKIPQIV
HFLSNQVELFPGDLLFTGTPAGVGPVVKGDVIEATVAGLEPLIITIG
>gi|15898917|ref|NP_343522.1|
MPGGFILAIDEGTTSARAIIYNQDLEVLGIGQYDFPQHYPSPGYVEHNPDEIWNAQMLAI
KEAMKKAKIESRQVAGIGVTNQRETTILWDAISGKPIYNAIVWQDRRTSNITDWLKENYF
GMIKDKTGLIPDPYFSGSKIKWILDNLPNVRSKAEKGEIKFGTIDTYLIWKLTNGKIHVT
DYSNASRTMLFNINKLEWDREILELLKIPESILPEVRPSSDIYGYTEVLGSSIPISGDAG
DQQAALFGQVAYDMGEVKSTYGTGSFILMNIGSNPIFSENLLTTIAWGLESKRVTYALEG
SIFITGAAVQWFRDGLRAIDASDDIEPLAASVPDTGGVYFVPAFVGLGAPYWDPYARGLI
IGITRGTTKAHIARAILESIAYQNRDVIEIMEKESGTKINILKVDGGGAKDNLLMQFQAD
ILGIRVVRPKVMETASMGVAMLAGLAINYWNSLNELKQKWTVDKEFIPSINKEERERRYN
AWKEAVKRSLGWEKSLGSK
>gi|15897902|ref|NP_342507.1|
MSEIVKVDVFKKFKNFELKVNFSVNEGEKVLIQGPNGSGKTTLLYLIYGVLNPDSGYVRV
FNKNPTVELRKSEMYMLEEYLIFLENASLKENLEFITSLRDFNINKTEELINKFDLPLYK
KSYQLSSGQRRLFKLALAFSAEAKLLLLDEPTSNLDIENSKAVKDMIREYSGTIIFASHD
LLLKESCDKTIYLRTGKIERIEIK
>gi|198282731|ref|YP_002219052.1|
MKKIEAIIKPFKLDDVREALQELGLAGMTVTEVKGFGRQKGHTELYRGAEYVVDFLPKLK
LEVVVSDEMADRAIEAIEQAARTGKIGDGKIFVGSVERVIRIRTGEEGDEAV
>gi|70606936|ref|YP_255806.1|
MQSSAFLQLSDIWKSFKIKKQVIEVLKGVSLDVNKGEFVVILGPSGEGKTTLLRIISGLE
VQDKGEVYIDGERVDNIPPKDRNVAMVFQNYAIYPFMSVFDNIAFPLKLKKLPKQEIAKK
VREVAELLQIEKLLDRKPYQLSGGQKQRVAIARALVKGAQLLLMDEPLANLDAQIRMIAR
EELKELQRKLGFTVVYVTHDQTEALALADRVALLRKGVLQAYDKPMKLFKRPNNIWVASF
LGNPPMNLLKVKVDEGAVLLDEYKIEIPSEISEKLKGRSEVIMGIRPEDIDIGGKIKGSV
ELTEPLGLFSVIHVKIREDEIRVVTNSSSSYVKGDTIQLAISGNKALFFDESTGELIT
>gi|198284878|ref|YP_002221199.1|
MAMTIDVRVVSAEGSIYAGVADMVVAPGEMGELGILPRHAPLLTGLRPGELRIIHGAETE
YLFVNGGILEIQPDMVTVLADSAERATDIDEAKALAAKQAAEARMAGHTDQMEYAAAQAE
LLEQIARLKTVQRLREQGLLR
>gi|198282701|ref|YP_002219022.1|
MPVHFIPAFTDNYIYVAETPKGAWIIDPGCAEPVLDWCAEHTLRPSAILCTHHHADHTGG
VEALAQYFGIPVYGANRRIPGLTHAVAEGRLTLDAETLTVLEVPGHTRDHIAYWWENVLF
CGDTLFAAGCGRLFEGTAAQMFHSLQRLAALPDHTAVYCAHEYTLTNLRFAAQADPDNPV
IVQRQKEAIAQRARNEPTLPSDMALERASNPFLRCREPALIRSANAFDPATGDDPVRVFS
ALRRWKDHFS
>gi|15897611|ref|NP_342216.1|
MIKMAESTLPLSQNPMRKVKLSKVTVNIGLGESGDRLQKAYQLLQELTGAKPVYTISKKT
IREFGIRKGQEIGVKVTLRGAQAEEFLRKVLEAIGYRLKKSSFDDYGNVSFGIAEHVILP
GARYDPEIGIFGMDIAITLERAGYRISRRRRKKAKIPKRHRVTKEEAMEFLRNNFNVQLV
EG
>gi|70607223|ref|YP_256093.1|
MKDVYGRELEDLRITLTHACNFTCFFCHMEGENDGDSLLSADQISLVAQIGMEFGIRTVK
LTGGEPTLRRDLPEIISKLKEVGIKEVSMTTNGYLLKELAGKLKDAGLDRVNISLHSIDP
VIFKEVTGVNVLSKVVEGIEEAKKVGLRPLKLNYVVTRKNAKGIFEFINFASSSNIDEIH
LIELHPVGLGKEAFYTHVDMSDIEGRLNEDCTLVEIRNKHKRPRYKCGNLVVEVVKPYAN
PIFCSGCNRIRLTVDGKLKTCLYRDDKIIDISDIIKSSYSTEEKEELLREAYRLAILIRE
PNFRFRYETSKTG
>gi|198284377|ref|YP_002220698.1|
MATRDYYEVLEISRTADDGEIKKSYRRLAMRYHPDRNPDDASAEERFKEISAAYEVLSDP
QKRQAYDRFGHAGVNGGGGGPGAGFGGGGGGFGDVFSDLFEQAFGGGFRGQDSGRGADLR
YELELTLEEAALGKEVTIQIPSSATCEVCRGSGAKPGSAVEDCATCGGRGQVRMVQGFFS
VTRPCPQCNGSGKVIKEPCTNCHGHGRVRRNRDLQVKVPAGVDTGDRIRLNGEGEAGERG
GPAGDLYIQVRVLPHALFERDGDDLHCAVPVQFTTMAMGGELEVPTLTGRAKVQIAPGTQ
SGAVFRLRGKGIKGVRSKLNGDLHCQLQVEVPVHLSARQKELLEEFAREGGDNIQHPQQE
SWWNKAKDFFDRMGL
>gi|198284276|ref|YP_002220597.1|
MVQEDKVLDARGLNCPLPILRTKKALGELTSGQVLKVVATDPGAVKDFEAFAKQTKNPLL
EQAEAAGEFIFFIQKA
>gi|198283286|ref|YP_002219607.1|
MAAPLYSRILLKLSGEALMGDGQYGVDREVVQRIAREIKDVSDTGVQIAIVIGGGNIFRG
MAKAAEGMDRATADYMGMLATVMNALAVQDALEHLGLPTRVLSALHIEQVAEPYIRRRAI
RHLEKGRVVIFGAGTGNPFFTTDTAASLRAVEINAELVLKGTKVDGVYTDDPVSHPEAMR
YRELSYSQVLEQNLQVMDATAITLCRDNDMPIIVFSINKSGALMRVMLGEEEGTSVRREI
A
>gi|198282965|ref|YP_002219286.1|
MADKKALIALSGGVDSAVAALLMQGQGYELTGVTMRLWPRSRCCDEKDIEDAAEICARLG
IPYTVLDYREAFRRQVVDVFVAEYQAGRTPNPCARCNQFLKFDALLAEGEKLGATMLATG
HYARLAETSSGTALLRGRDHAKDQSYFLFAIGAGILSRLRFPVGGMNKDEVRAMARKHGL
PVAAKQDSQDICFVPDGDYRRFLEDYAGLDMAQEGEMVDSSGQVLGHHPGTLHFTVGQRK
GLGGGSDQPRYVLALDPAQNRVIVGGEDELYRGVVSLAECNWLTDLSPGETHAVTVKLRY
RSRAESAMLHLLSDARAELRFREPQRAVTPGQAAVCYQGERLLGGGWIQGTE
>gi|198284076|ref|YP_002220397.1|
MTLRERIQEDMKSAMRAREAERLGTIRMLLAAIKQREIDERRELDDAEALRIVDKLIKQR
KDSASQFIAGGRPDLAEKEESEISFLAVYLPEALSPGEIDGLISEAMTAVAASGPKDMGK
VLTFLRPQMQGRADMAVVADKVKARLGS
>gi|218666598|ref|YP_002426097.1|
MAGLTGLFVTGTDTGVGKTWVAVALTRLLVQRGLSVRPRKPVESGCASGEDGLLPQDAAA
LWKAADSTESLQQVCAYPLRAALSPERAAALEGRTLTLDQLVTACQSGIGADDFLLVEGA
GGLLSPLAAGTTNADLAAALRLPVLVVAADRLGVINHTLLTVEVLQHRALPLVGVVLNQT
GPVIDPLLDNAADLACWLDCPVERIPHRSGHHATTWMGIGPFLHGLASRLAAAHTAPKAT
PPITANCAAQK
>gi|198283172|ref|YP_002219493.1|
MLQRSKTSPQGSIKTAEEVEKMRVAGRLTAMVLKMIGPHVKAGVTTDELDRICHDYIVND
LQGIPAPLHYQPSPEYPPFPKSVCISLNHVICHGIPGERVIRDGDMLNIDVTVIKDGYHG
DSSKMFTVGEVPLRSRRVMEVAHEAMVRGIQQVRPGATLGDIGHAIQSYAEAQHCSIVRE
FCGHGIGRKFHDEPQVLHYGNPGEGIELVPGMTFTIEPMVNAGKRYIKALPDGWTIVTKD
HSASAQWEHTILVTDDGYEILTQLPGDPV
>gi|198282646|ref|YP_002218967.1|
MTEAKNPRSLVGTVVSNLMDKSIVVNVERRIQHPLYKKYIRRSKKFHAHDAENICHIGDI
VKIEECRPLSKTKSWRLVSVLAEGVIEGDNA
>gi|198284466|ref|YP_002220787.1|
MTSDSGVAHPLSRSLRDWQHHLRERLRVVSDQPEQEARWLLAAALGLDATALLRNALLPI
PGDQGEQIVALLDQRLAGVPLAYCLGEWSFYGLDLRVSPEVLIPRPDTETLVTLALEGLA
EEGAVRVLDLGAGSGAIALAIALARPQAEVWGVEHSPAALRVARANGALLASRVHWLEGD
WYAPLDGALRFDRIVANPPYLADDDPHLPDLHHEPRDALVAGPRGLECLERIIAGAYERL
STSGMLLLEHGPDQGAAVRRLLGNAGLCAVRTRCDLAGRERVSSGTRI
>gi|15899712|ref|NP_344317.1|
MKKVSIITGGAKGIGAAIGYRLGKQGYAVVIADVDEEAGKYRENHFRGEGIDSFFIKTDV
SSEMDVSNMVEKVYGRYGRIDVLVNNAGIGFSGKSIEEQTLDEWRRVIETNLTGVWLCSK
YAVKYMKNNGGVIVNIASTRAFQSEPNTEPYSASKGGIIALTHSLAVSLSKYNIRVVSIS
PGWIDTSRWQVPPRESTLSGLDHGQHLTRRVGKPEDVASLVTFLVSDDASWISGVNFTID
GGMTVKMIYIDENVIQDSLTMLFNDVEVSYQIRKLIEKIKKADNKENIKSKLDELLRSL
>gi|218667607|ref|YP_002426143.1|
METITIGHSAVVTSRIGLGTWAIGGWMWGGTDEKESIQTIQRAVERGITLIDTAPVYGFG
RSEEIVGRAIQEGKLRDKVQLATKLGLAWKDGKVFRDSRPTRIRQEIEDSLHRLRTDRID
LYQVHWPDLETPLEETARVLEDLCREGKILAIGVSNFTPTQMDAFRSAARLDALQSPYNL
FERGIEAAELPYAEKTGLTVLGYGALCRGLLSGRIQADTKFEGDDLRRIDPKFQGERFPH
YLRAVDELRELAQRRYGKSVLALAVRWVLDQGPTIALWGARHPGQIDSVNEVEGWKLDAD
CKTEIEAILARCVPNPVGPEFMAPPAKRPGMV
>gi|218667114|ref|YP_002427657.1|
MAGDDHLISGLYAITDAHLMPEPVFLARAEAALRGGARILQYRDKGDVVTDARRRRMQAG
ALRELCAQYGALFVVNDDPRLARVVGAPALHVGAEDAPPAALRAQFGRAILIGVSCYGSV
PQAQEAATQGADYVAFGSFFASPSKPQAPVVSVDVLTAARAMIDLPIVAIGGITEANGRA
LIAAGADALAVISGVFAAEDVEGAARRFTALFNNRKE
>gi|198283910|ref|YP_002220231.1|
MTDFAIAAQPREDIGRRASRRLRRTGMVPAVLYGDGKAAMGICIEARLLRKLLPDERAYT
HVITLQLPGSKETALIRDIQMHPYKEEVLHMDFLRVHAGEQVRLHVPVHFLNESTCAGIK
AGGVLHRALVEVEVEAPVDRLPEALQVDIAGLHIGDSLHLSQISVPAGVTLVPLLHEDDK
EVVSIHNPRTGAEAEEAPETAA
>gi|198282835|ref|YP_002219156.1|
MPAKQVAFAEHAREKMLRGVNVLADAVKVTLGPKGRNVVLDKSFGAPTITKDGVSVAKEI
ELADKFENMGAQMVKEVASQASDEAGDGTTTATVLAQAIIREGLKAVIAGMNPMDLKRGI
DKSVIVVVEELKKQSKPCKTQKEVAQVGTISANSDDSIGKIIAEAMEKVGNEGVITVEEG
SGLANELDVVEGMQFDRGYLSPYFVNNQDKMVAELENPYILLHDKKISSIRDMLPILEQV
AKSSRPLLIVAEDVEGEALATLVVNTMRGIIKVAAVKAPGFGDRRKAMLEDMAILTGGRV
VSEEIGMKLESTTLADLGQAKKIVIDKENTTMIDGAGQQSEIKARVEQIRRQMEDASSDY
DREKLQERVAKLAGGVAVIKVGAGSEMEMKEKKARVEDALHATRAAVEEGIVPGGGVALV
RARHALEGFKTANHDQDMGVAIIRRAIEEPLRQIVANAGGEGSVVLNKVVDGKDGYGYNA
ATDEYGDMFEMGVIDPTKVTRTALQKASSIAGLMITTEAMVTELPKKDDKSGGDMGDMGG
GMGGMGGMGGF
>gi|198284834|ref|YP_002221155.1|
MRCLVTSARPYDEQFLSAANHGRHELVFVETALSADTAFIAQGYPAICPFVDDTLDAKTL
ETIARLGTKLLVLRSTGFNHVDMPAAEKYGITVMRVRDYSPYAVAEYAVGLMLTLNRHLH
KAYNRVRDGNFLLDGLLGFDMHGKTVGIIGTGKIGQALARILHGMGCHLLGYDTVANPAC
LELGVAYVPLEELLVKSQIVSLHVPLLPETRHLMNAERFALMPDGAMLINTSRGPLIDTT
ALIAALKSRHLGAVGLDVYEEEAELYFKDHCDDIICDDSFERLLTFPNVIITGHQAFFTS
EALTTIARTTIQNLDDYSDGKDNPNCVRSKG
>gi|198282743|ref|YP_002219064.1|
MYRVLLLGAQGQVGWELQRSRPASVELRALGRPDLDILDAAQVLGMAESFRPDAIINAAA
YTAVDRAESESARAYAVNRDGAAHCALAAQACGARLIHLSTDFVFDGAQATPYPPEAPLA
PLGVYGASKADGERQVQAILGDTALILRTAWVYSAHGSNFVKTMLRLMAERDVLRVVGDQ
IGTPTWAAGLARAIWSTLDHPGFTGIQHWTDAGVASWYDFAVAIQEEAVAAGRLHRAIPI
EMIPTSAYPTPARRPACAILDKTASYTALGAAPHWRTALRRMLTEPEVI
>gi|15897257|ref|NP_341862.1|
MTLQIQFKKYELPPLPYKIDALEPYISKDIIDVHYNGHHKGYVNGANSLLERLEKVVKGD
LQTGQYDIQGIIRGLTFNINGHKLHALYWENMAPSGKGGGKPGGALADLINKQYGSFDRF
KQVFTETANSLPGTGWAVLYYDTESGNLQIMTFENHFQNHIAEIPIILILDEFEHAYYLQ
YKNKRADYVNAWWNVVNWDAAEKKLQKYLTK
>gi|198283012|ref|YP_002219333.1|
MSATLQNDNFLRACLRQPVDHVPVWLMRQAGRYLPEYRATRARAGDFLSLCTTPELACEV
TLQPIDRFPLDAAILFSDILTIPYVMGLGLEFQEGEGPVFARPLRSAADISALSQPDPET
ELRFVMDAVRLIRREIDGRVPLIGFAGSPWTLACYMIEGRGSRDFIHIKGLLYSDPALLH
RLLRHLAQSVTSYLNAQIAAGAQAVMIFDTWGGSLSTPAYAEFSLAYMSEIVAALQREAE
DRRVPVILFTKGGGNWLEAMAASGADALGLDWTTELGHARQRLGNSVALQGNMDPIALYG
SPEGIVREATRILESHGSGTGHIFNLGHGITPQTPVEHVAILVESVQSWRPKTA
>gi|198284552|ref|YP_002220873.1|
MPSAGLSAERQRIDTFLDALWLEKNLGENTLTAYRQDLLQVAAALAEWDLTLTTADDGAL
ARILGQRLQSGAALRSVVRLLSSVRRFYGYAEREGWVSRDPSRNLQSPRIGRVLPHVLSE
TEIEALLAAPDCTHPLGLRDAAMLELMYACGLRVSELVNLETRQVDLSADMVVVFGKGRK
ERLVPMGEVAAGRVTQYLQMGRPQILGQRISAALFVTGRGAAMTRQRFWQNIERYARSAG
ITQTVSPHSLRHAFATHLLNHGADLRSVQLMLGHAALSTTEIYTHVAQARLKALHAKHHP
RG
>gi|15897551|ref|NP_342156.1|
MISIVFKLLLYPFCEMKIVLAYSGGLDTTVSIRWLKETFKAEIITVTVDVGQKDDFKKIE
ERAYIAGASKHYTIDAVRQFANNYIAYAIKLNGLYEGVYPLSTALARPLIAEKVVEVAKK
EGAEAVAHGSTSKGNDQVRFDLAVKALYPDVKIIAPARIWNMTREDEIKYAKEKGIPIKV
ESDKYSIDENLWGRSIEGDIISDPSLEVPEDAFEWTKQIYNKKEIVSIEFSNGVPTAVNG
EKMELNKLVDFLNLKFGSHGFGRVEHIENRVVGFKSREVYEVPAALGLIYAHIDLEKTIY
TPMELRFKRHIDQLWSDLVYQGLWFEPLRETLHKVADEMNKWISGEAKVEVSNGSFRIVG
RESEYSPYSEKIASYNKGWYPSDEMARGFIEIWGMHSLIARRVRGL
>gi|198282211|ref|YP_002218532.1|
MDRGPLNPQEAHNDAVDHALRPRRLAEYLGQAKLRESLGLYIDAARGRSEALDHVLLFGP
PGLGKTTLAHIIAQEMGAGLKVTSGPVLDKPGDLAAILTNLQPHDVLFVDEIHRLSPVVE
EILYPALEDYELDILIGEGPAARSIKISLPPFTLIGATTRAGLLTSPLRDRFGISFHLEF
YSDAELTQIVTRSARILGTPQALEGAQEIARRARGTPRIANRLLRRVRDYAQVRGNGEID
MATAQAALTLMEVDRHGFDGQDRKLLQAVISRFAGGPVGVESLAAAIGEERGTIEDVLEP
FLIQRGYLIRTPRGRCATELSYLALGLPAPREPGGASDAC
>gi|198283148|ref|YP_002219469.1|
MCNSYLEYTAAGVSDLRPYQPGKPLAELERELGIRDAIKLASNENPLGPSPLALAAVREV
LPALAQYPEGSAPELRALLARQLDLDPGQFIFGNGSDQVVELAVRALAGPGTEVIVSQYA
FAAYAIAAQASGATVRVAPARDYGHDLDAMASLLNANTRLVFIANPNNPTGTYLTADALE
TFIDSVPSHALVVLDEAYLELMDAADYPDGRRWLRRFGNLMLTRTFSKAYGLAGLRCGYG
IGHPDLMAVLERVRQPFNVNTLAQVAAHAALTDRAHLQATLANNRQGIVALRDGLCNLGL
TILPPAGNFTAFAVPGGGQRVYEALLLRGVIVRPLTPYGMPDHLRVSVGLPVENQRFLTM
LGEVL
>gi|15897132|ref|NP_341737.1|
MIFLKMVTFPVLRPRRLRKSKLVRDLVSETSISQNDLVLPVFIKENINEPEQIASMPGIY
RYPPNDKLINYLQDSYENGIRSVILFGIPSYKDDIASSAYDKNGIIQRAVRIIKDSFKDK
IIVITDECTDEYMANGHCGLVKYTNGCYVVDNDESLKIHAKIALSQAEAGADVIAPSSMM
DGVVRAIRDALDSAGYIDTLILSYSVKYASVMYGPFRDAAYSKPAFGDRRGYQMDPRNAF
EAIKEARLDIEEGADILMVKPAHTYLDVIRLVKDHFPEYPLAAYHVSGEYSMIKAAAING
WIDEKTAVLEITTAIKRAGADLIITYYANDIARWIKDGVPF
>gi|70606731|ref|YP_255601.1|
MTDEIAVSVTNLVKKYKNVEVLNGISLQVYKGEVFGLIGPNGAGKTTTLRAISGILKKYE
GDISIFGYTPEEAKKLGYISYMPEDAFPYEKLSGIENLEVFAQIYARGDKELEKEFLELG
VKIADLGNKIYEQTSIYSRGMKRRLMIARALMVKPRLAILDEPTTGLDVESTVRVRRIIR
ELPRSINTTILFSSHNMLEVDFMCDRIALINKGKIVEIGMPKQIAEKYNSKNLEEAFLKA
IGNDKSIS
>gi|198284643|ref|YP_002220964.1|
MRLWVLAIGSKMPAWVEAGVAEYSARMPPQLRVEWRGLPLARRGRSGDPVRWRREEGERI
LAATPAGAERIALEVNGRNLDSEALAQRIDTWFHSGRDVALWVGGPDGLDPALQPDWRWS
LSPLTLAHPVVRVVLAEQLYRAWSIQAGLPYHRGGEE
>gi|198282836|ref|YP_002219157.1|
MKLRPLHDRVVIRRLEEEQKTAGGIIIPDTAKEKPVRGEIVAAGHGKILEDGKVRALDVK
TGDQVLFAKYAGTEIKVEGEELLVMREDDIMAVIEK
>gi|198284526|ref|YP_002220847.1|
MAFNRDRDRDSGDGDKRGGGSNFTRRRKFCRFRAEGVKEIDYKDLKTLQAYVGETGKIVP
SRITGTSNLYQRQLTTAIKRARFLALLPYVVR
>gi|15898479|ref|NP_343084.1|
MVDPFTLEIIKNGLVVASEEMFYAFGRTAKSPVIYEVLDYAVGITDSKGRGLVAQAPGVP
GFSGVLDFTIREVLGKWKSDINPGDVIATNIPYSGGTHLNDVALIMPMFTKDTLVGFIVN
KGHWSEIGGMHFGSWSSDATEIFQEGLQLPNIKLYIGGKPNRDVIDIISANSRMPNATLG
DMEAQIASMKIAARRINTLIEKYGLDNVIEAMDKLIEDGVKLSKLKLAKLPKGKFEAEDY
IDDDGISDNPVYVKVRVSITDNEFIVDFTGSSNQVNGPINSPLPATVSAVRETYMAITDP
HALPNAGFFSPLKVIAPEGSIFNPRKPAPTSTYWESMSYATDLVWKALAPYIPDKLSAGH
FLSILATILGGYDEKTGEPFAIVEPQPGGWGGCNDQDGESALVASGDGETYIASAEVYER
KMPILVERESLNTEDGPGHGKYRGGLGIIKDYVVLSKEAYFTVSIGRSKFPPWGINGGFS
GPPNYAVIYKKGEKPRVARKIAAIKLEYGDKVSLHSAGGGGWGDPLDRDPELVLQDVKNE
YITHDIAQKVYGVVIENGKVNYDKTLNLRNIMRRSKILSGTVQ
>gi|198284120|ref|YP_002220441.1|
MSSPDAGAEKFADLSMHGLIDSHCHLDDAAFDDDRDAVLCRAGMAGVRKMVLPAYTPKYW
GRLRETCRRWPGLYPAYGVHPLYLEDRDGQWEATLASFLADAVALGEIGLDASAGTPDAA
CQRAGFTTQLAMAQQLGLPVILHARQNLEEMILILRRFPRLRGVLHSFSGSPVQARRLTD
MGFLLGLGGALTHPRARRLRAIAATLPAEFLLAETDAPWQPPHAHPGARNEPAYLREIIA
DIAQLRHTSVQEIARITAQNALSLFHLQDVS
>gi|218666438|ref|YP_002427127.1|
MATIPEDTPKGLFSRLRQGLARSREQLAGGVGRLVLGKKVIDADLLEELEALLLQADLGS
AATREVMDSVTERVRRNELTDPAALQAALRESLLDILRPRAQPWSPEKGHSQVLLMVGIN
GAGKTTTIGKLAARWKAEGFTVVLAAGDTFRAAAVEQLQGWGRRAQVPVVAQGTGADSAS
VIFDALTTTRARGSDLLIADTAGRLHTQGHLMEELKKIRRVLGKQDPEAPQQIWLVLDAG
TGQNALNQARQFHDAVGLTGICITKLDGTAKGGVVAAIAKALPIPIRYIGVGEQVEDLRP
FDPESFVDALFAESKS
>gi|15898905|ref|NP_343510.1|
MSEERIPLIGERFPEMEVITTQGRIKLPDDYKGRWFVLFSHPGDFTPVCTTEFYSFAKKY
EEFKKLNTELIGLSVDSNISHIEWIMWIEKNLKVEIPFPIIADPMGNVAKRLGMIHAQSS
TATVRAVFVVDDKGVVRLILYYPMEIGRNIDEILRAIRALQLVDKAGVVTPANWPNNELI
GDKVINPAPRTIKDAKMRLGQPFDWWFTYKEVKTT
>gi|198283096|ref|YP_002219417.1|
MANNNGKDKSLESWIWDAACSIRGAKDAPKYKDYILPLIFTKRLCDVFDDELNRIAAEVG
SRKKAFQLAKADHKLVRFYLPLVPDDPEQPVWSVIRKLSDWIGEGVTSHMRAIARENPLL
QGIIDRVDFNATTHGQRDLDDDRLSNLIEAISTKRLGLEDVEADIIGKSYEYLIRKFAEG
GGQSAGEFYTPPEVGTIMSRVLQPEPGMEIYDPTCGSGGLLVKCEIAMEETAKGKKRTVA
PLKLFGQEFTPETWAMANMNMIIHDMEGQIEIGDTFKNPKFRSKGKLRTFDRVVANPMWN
QDWFTEADYDNDELDRFPAGAGFPGKSSADWGWVQHIHASMNATGRAAVVLDTGAASRGS
GNAGTNKEKTVRQWFVDHDLIESVLYLPENLFYNTTAPGIVLFLNKAKAHERKGKVFLVN
ASQVFEKGDPKNFIPEAGIQRIADTLIGWVEAEKLSRIVDHAELKKNDYNISPSRYIHTS
DAETYRPIAEIVEELEAIEAEAKETDQALDRILKQLGIGA
>gi|198283154|ref|YP_002219475.1|
MTKSELIKNISAQYPHLSVRDIEMATRQMLDYLSDALAEGERIEIRGFGSFSMHVRPAKQ
GRNPKTGEPVLVPEKRVPHFKPGKELREQVDYPEAVAGGKA
>gi|198282651|ref|YP_002218972.1|
MSVTDPIADMLTRIRNAQQVNKAKVRMPASKLKRAIARVLVEEGYIQEVKEDVANGHPVL
DLTLKYYAGAGVIAEIRRVSRPGVRVYRGAEDLPRVRDGFGIAIISTSQGIMTDRAARSA
GIGGEVLCVVS
>gi|198283925|ref|YP_002220246.1|
MGSIPSCPKCSSNYVYEDGNIYICPECAQEWPKENNLEKIDSLRVSDANGSAINDGDTVV
VVKDLKIKGSSSIIKVGTKIKNVRIVDGDHNIDCKVDGIGAIQLKSEFLRKVP
>gi|198282641|ref|YP_002218962.1|
MPRSIKKGPFIDEHLDRKVQSAQASNSRRPIKTWSRRSTITPDFIGLTISVHNGRQHIPV
VVNENMVGHKLGEFALTRTFKGHVADKKAKR
>gi|198284779|ref|YP_002221100.1|
MEYKDYYKILGVERSADADAIKASYRKMARKYHPDVSKERDAEERFKDLQEAYEVLKDPE
KRAAYDQLGSNWRAGQEFRPPPGWGQAAGGGFGGGGGGFSDFFESIFRQQGGGFGSGGAS
GFRSQGEDSEATIRVSLEDAAHGAQREISLEVPTMGPDGRMRREARRLTVKIPKGIREGQ
RLRMAGQGAPGMGGGPNGDLYLHIQFLPHPRFRIEGSDLYHDLHITPWEAVLGASVEVPT
LDGDVRMKIPAGSTSGQKLRLSQKGLPGAGSKPPGDLYAVIQIVVPKKISEPEKALWNQL
AEMSDFHPRR
>gi|198283308|ref|YP_002219629.1|
MSSETITVGQPAPRFHAAAYGKAASISLDDLRGKVVVLYFYPKDDTPGCTTEGQEFTALY
PEFQAAGAEILGVSRDTLASHEKFSCKFNFPFPLLADTDAALCNAFDVLKKKNNYGKVSI
GVERSTFVIDREGKIAYIGRKVKAAGHAAAILQIVKQLP
>gi|198283798|ref|YP_002220119.1|
MSDCNCQFVIFGATGDLACKKLLPALYHLHCAGRMPDELRILAFGRRPWDDKGWQDFLHE
QLETYASNYQADHFADFCKHFEYVRGEIHEPESFVRLRALLTPEGAEKPAGTIFYLAIRP
TDFIPVVQRLSSAGFNQEGDYRVVIEKPFGDDLESAMQLNEQLHNHFREDQIYRIDHYLG
KEIVQNLLVFRFANLAIEAIWNRNYIDHVQITVAEDMGIENRAGYYDQAGALRDMLQNHL
MQVLTLIAMEPPPSLEADSLRDEKVKVLRSIRPIPKSAVTAYAMRAQYGPGVVHDKHVPG
YQDEAGVEVNSVTETYVAAKFYIDNWRWRGVPFYLRTGKRLAAKTSSVAIRFRHTPQQLF
RETSIERIEPNWILLSLEPESLKIEIQIKEPGLEMRVRPVQLNASYRKDGEQELDAYEAL
LLDVMEGDRALFIRFDEVEWAWRVVDPIIKSWGRETDYILTYPAGSWGPDEATRIMDKED
HYWRNQI
>gi|198284462|ref|YP_002220783.1|
MTKSDTERRVIYPGTFDPITNGHEDLVRRAAALFDEVVVAVAAQTAKTTIFPLAERVALA
EATLGAIPGVRVRPFPGLLIHLLQEERAHLILRGLRAISDFEHEFQLASINRRMDARIET
LFLMTSDQHTFLSSSLVREISRLGGDVDAFVQPVVAAALKRHFCIGMDPGAAET
>gi|15897039|ref|NP_341644.1|
MSSRREIRWGIAHIYASQNNTLLTISDLTGAEIISRASGGMVVKADREKSSPYAAMLAAN
KAASDALEKGIMALHIKVRAPGGYGSKTPGPGAQPAIRALARAGFIIGRIEDVTPIPHDT
IRRPGGRRGRRV
>gi|198284923|ref|YP_002221244.1|
MALRIGINGYGRIGRNILRAVYEADRTAEVQIVAVNDLGSPETNAHLTQYDSVHGRFPFP
VNVDDGDMLIGDDRVKVLAERDPSKLPWGDLGVDVVLECTGFFASREKAALHLKGGAKKV
LISAPAKDAVDLTVVYGVNHQLLDPAKHHIVSNGSCTTNCLAPLAKTLNDLAGIEAGTMN
TIHSMTNDQRIIDVYHEDLRRARAAGMSMIPTSTGAAKAIGLVLPELAGKLDGFAIRVPT
HNVSLVDLTCIVNKEVSVDEIHAAMKAASQGALKGVYGYNDKPLVSIDFNHNPHSSTYES
SLTKVKGKLVKVCSWYDNEWGFSNRMVDTALAMMGQAR
>gi|15897400|ref|NP_342005.1|
MIILYLILMKGAILYKYNEPLIIEDNIQIDEPKVGETKIRIEATGLCHSDVNVFEGKTPV
PPPVIAGHEIAGVIEEVGNNVTDFKPGDRVISAFIHPCGKCKNCITGKENLCEVFAKNRL
NGTLLDGTTRLHFKDGTPIRAFLGGGFAEYAMVPYTALTKVPEDLDLRKVAVLGCAGLTA
YGAVNSAKIEPGETVAVIGVGGVGLSVIQMLKIAGAGRIIAVGTRKWKLEKALELGASDV
VNSKETDVVRAVKNITGGGPDVVIEVAGTTETVKMSLDMVRIGGKVVLVGLPPTTAEIPI
RIASIVRGGIKIIGDYGGRPRVDMPRLIELVKLGKYDPTALVTGKFRLEEINEAVKLLEQ
GEAIRSLIIPN
>gi|218665669|ref|YP_002425778.1|
MTSPTKDAVLVVGGAGYIGSHMAKMLAQAGFGVVILDNLSTGFPDAARYGDLIRGDLSNQ
ALLDRLFHEHAFVAVLHFAALSQVGESVRAPALYYRNNVANTQNLLDAMLRHDVRRFIFS
SSAAIFGEPASAYIEETHPQRPINPYGRSKRMVEEMLADYDHAYGLRSVSLRYFNAAGAD
PEGELGERHDPESHLIPLVLQAANGRREHIAIYGDDYPTPDGTCVRDYIHVWDLCSAHLL
ALEHLLADGRSDVFNLGNGAGFSVQEVIDTTRRVTGRDIPAIVQGRRAGDPAVLVADSQK
ARRALGWEPRFQELETIISHAWGWERAKGEAW
>gi|198282168|ref|YP_002218489.1|
MPLLKILEIPDARLKDVARPIARVDKQIQQLADDMAETMYDAPGIGLAAPQVAAGHRLIV
VDVSENRNDLLTLLNPEIIARTGEEEMKEGCLSVPGVLETVRRAEKVTVRATTVQGKTVE
LEADGLLAVCLQHEIDHLDGTLFIDHLSRLKQSLIRRKAEKRVRLGD
>gi|198282150|ref|YP_002218471.1|
MKITIDREDLLPILANMANIADRRPVQPILAHVLIEAAGQHCRFVATDLEVQLSADLDHP
VDAPGTCAVPARKLYDICRALPEHTPIEFHKDGEKLLLKAAKSRFTLHILPADQFPYLST
HSSLCQGNGNAKTFREALAVVANTMAQNDARLFLNGVLIEVEGQELRLVATDGHRLAMMT
LPFASSLESGSYQAILPRKAVLELLRILDDGDIVLEMSDASFLLNDGTQQFACKLIDAKY
PDYRRVIPQGHPRFAILDRQAFKSALQQSDVLVSDRNPTTHLHLENDQMTLRSRNEEQEE
GEIQIPVEYQGDTLDIAFNSRYLTDTTQIFPQESLRMRVKDSDSSAVFTPVDSNNPLYII
MPVRL
>gi|15897655|ref|NP_342260.1|
MIKFAYLDKQIKILSFLCSFDKKLPMSYKIKDLSLASEGKKQIEWAERHMPTLMEIRKRF
KAEKPLKGINISAVLHVTKETAALVKTLKIGGANVALAGSNPLSTQDDVAAALVEEGISV
FAWKGENETEYYSNIESIVKIHEPNIVMDDGADLHAYIHEKVSSKLDIYGGTEETTTGVI
RLKAMEKDGVLKYPLVAVNNAYTKYLFDNRYGTGQSAIDGILRATNILIAGKIAVVAGYG
WVGRGIANRLRGMGARVIVTEVDPIRALEAVMDGFDVMPIAEASKVGDIFVTATGNTKAI
RVEHMLNMKDGAILSNAGHFNVEVDVKGLKETAVKVRNIRPYVDEYTLPNGKRVYLLADG
RLVNLAAAEGHPSEVMDMSFANQALAVEYLVKNRGKLEKKVYNMPMELDYEVARIKLKSM
GIQIDELTEEQKEYLEQWKSGT
>gi|198284618|ref|YP_002220939.1|
MPTGNFSLSGGFQPSIIRRIEEPPKTMKSPNILALVALLVWGGANAATPDLPPLPTLPPP
PPMPAPQLTGIQGAVLLDVNSGQVLVAENAEKPLNPSGLVKLMTAYVMYQAEKQGLVPPQ
RPVHVSNEAWHAQGSRMFIQPHLPVTMTQLEHGLLIDGGNDAAVAIAQTVAGSVGGFVDL
MNHDAAAMGLQHTHFTNPDGLPQPGQTSTALDIARLSKRLIQAYPHVLQVAGKVSYTYNH
ITQYNYNPLAGQENINGLGVGLAAKNSWNLDVSATRGGRTLVAVVLGAPSRSAAGSDASA
LLDYGWNGWQNLPLYKAGQVVAQIRHVDWSPEVVEGVTTRAVVVSEPKQQQGVRLNTRFI
PAAGLKAPIRAGAPIGTLSVRWHGRILQSVPVVARSDVQPAGWFTRLLHEGESWL
>gi|15897781|ref|NP_342386.1|
MDLTLIIDNYDSFVYNIAQIVGELGSYPIVIRNDEISIKGIERIDPDRIIISPGPGTPEK
REDIGVSLDVIKYLGKRTPILGVCLGHQAIGYAFGAKIRRARKVFHGKISNIILVNNSPL
SLYYGIAKEFKATRYHSLVVDEVHRPLIVDAISAEDNEIMAIHHEEYPIYGVQFHPESVG
TSLGYKILYNFLNRV
>gi|16082319|ref|NP_394787.1|
MKGSRRCSKMVLINKNTKVIVQGITGHQGSFHTGEMLKFGTKVVAGIAPGKGGTKFADKV
PIVNSVSEAMQYEPDATMISVPAPYVKDAAYEAIDNGLKIVYILTEHVPYQDTMEIVKEA
SLRGITVLGPNGPGITVPFESKIGIMPNHIFKEGDVAIASRSGTLTYEIVYAVTKAGMGE
STVIGLGGDRVVGLTFIDVLKMFEKDEKTKRIVLVGEIGGNNEELAADYIKKHVKKKVVA
YIAGRSAPPGKRMGHAGAIIERGVGTAESKLKAFAEAGVKVADYPQDIPKLLEE
>gi|198284753|ref|YP_002221074.1|
MMSTATETMTDLDSIPPVMTLTQNAADKIASLIEEEGSDDLKLRVFVTGGGCSGFQYGFT
FDENMNEGDTEVHQLGVSLLIDPMSYQYLVGAEIDYSEGLEGAQFVIKNPNATTTCGCGS
SFSA
>gi|198284374|ref|YP_002220695.1|
MTGLTREQVEQSLRAMQDPYLGKDLAAAGVLKGVDDSAVKLELPYPSLGVAISLSEEVAR
QIQNDHGISAQVTVGHRILSHQVQRGVKLMEGIKNIIAVASGKGGVGKSTTAVNLALALA
KEGAKVGMLDADIYGPSQPRMLGISGKPTSKDGKKMEPMEGHGIKAMSIGFLIDDETPMV
WRGPMVMQALEQLLSDTRWGELDYLVVDLPPGTGDTQLTLAQKVPVSGAVIVTTPQDIAL
LDARKGLKMFEKVGVPILGIIENMSFYICPKCGNEDDIFGHGGGAAMAEQDGVEFLGAIP
LDRSIRNEADNGAPTVVAEPDSRLAKIYLELARHVAGRVAIQAVDHSHKFPNIVVQNR
>gi|198282173|ref|YP_002218494.1|
MEDARLNILVVDDEPDICATLAEILEDEGYGVHTAGSAEAAEVLLREQMVDLVLLDIWMP
GEDGVSLLRRWAETGLAQPVVMMSGHATIETAVQATKLGAYDFIEKPLSLDKTLLTVTHA
LESSRLQRENRDLRAQAGWVERPSGDSPAIRQFREQLQRVAAVDSWALLLGEPGSGKEVA
ARYLHRRSRRAQGPFVDLRAAAIARPNVAVELFGSEEHGKLTRGRLEVAHGGTLFIDEIA
DMDLETQARLFSALQERRIIRVGGTTPVPVDVRVIAGSAQDLAHAVQSGQFRSDLYYRLS
ALPLKVPPLSARSVDIPVLIEEFVRFYGARDGLAPRRFAPETLEVLRHYPWPGNIRELQN
LVERLLILAEGPEISAEEVEGALGLDNRLVLANSNFDGEDFGGTLKRARERFERAFLEYH
LARNEWNIARTAEVVGLERTHLYRKLKNLSIALKGERRAGEDGDEGEG
>gi|198282915|ref|YP_002219236.1|
MNTDALKKMAAEAALRYIQPGMVVGVGTGSTTNFFIEALGAAKIHVDGYVASSIATENRL
KAQGLNVLELNATGDIPVYIDGADEADPHFRLIKGGGGALTREKIVASAARLFVCIADDS
KDRPMLGKFPLPVEVIPFARSFVARQLVKIGGSPTLRSGITTDNGNVILDVTGLDFSDPL
RMEETINAIPGVLDNGIFAHRRADVMLFGSAGGVIERKA
>gi|198282559|ref|YP_002218880.1|
MHSEREESWRAELSALRAHDLWRELQVLQPAPERGPPTFVGTRGEPLLSFASNDYLGLSA
ESALRDAAIAEIQQSGVGAGAAPLLGGERPAHAVLANALARWLGVEAALLFGSGYLANLG
VISTLVGRGDRVYADRLNHASLVDGVRLSGARLHRYRHGDMTHLAQWLERGGRGQAWIIT
DGVFSMDGDIAPLPELATLAQQYGAGIILDEAHAFGVLGTEGQGTAAHWNMDIHGVDVIM
GTLGKAFGVYGAFVAGSQDVVDLLRNRARSFIYHTALPSALAAAALVALDLLRHGDARRE
RLTQHRQHLRAQVPDAPWLASETPIQGLLLGDARRALTVSAQLRRAGLYCPAVRPPTVPA
DSARLRITLSAAHSHDDIELLATTLREVL
>gi|198283218|ref|YP_002219539.1|
MLVKVQREDFDPMAEMAAFPADAIAGAGSSVTFIGTVRDYSEATDILAMEIEHYPGMTER
ELERISAEAAQRYDILDSLIMHRYGRLAPQDNIVMVAVWSRHRAAAFDACRFLIDVLKTS
APFWKKEITPEGVRWVTDCPGCRAGSREGHTHAPHVSHSHTQVK
>gi|198282912|ref|YP_002219233.1|
MEAFTVVEAVVAPLDRPNVDTDAIIPKQFLKTIERKGLGKHLFDAWRYLERDGKQVNNPD
FVLNQPAYAGAQILLARENFGCGSSREHAPWALADYGFRAVIAPSFADIFANNCVQNGIL
LVRLPMDVVDHLFHEVAANPGYRLRIDLPAQEVQTMGDSRYAFPMDAGHKHKLMHGLDDI
QLTLQRDNAIRVYEARRRQTAPWLFRD
>gi|16082170|ref|NP_394613.1|
MYKGIVTPMITPMGQNGEIDYRATEILIDNLADFGVDGLFPMGSTGLFPMFSTDEKKKFL
GFVRDHSKKIEVYAGVGSSSTQESVELSKYTEDIGIKVRVLMPTYYIKPDEDWMYRHFST
VISAASNDLFIYNIPQLSGSWISESLIEKLTREFSNVKGIKDSSGDMRFFSRIIRHKNEK
FDIFQGQDDLLFLSLSIGASGGVCGLSNISPYITNLYHEFSAGNLEKARKIQIDEVNPLM
YAINEATFPAGYYYAFYKMNGIKGGYRAPMVEPTTDQKKKIDQELTKIPKKQ
>gi|198282953|ref|YP_002219274.1|
MERQQVIQGLAALLGDSSSHPLPDFAGVKAARWRHLPLGGRLEGVARVDLPEMDELLGIE
DTKAALDLNTRQFVAGFPANDALLWGGRGTGKSSLVKALLRRYADQGLRVIEIDPDGILD
LPEILAALQAADPQQAYYFVLFCDDLSFGADDPGYKALKSLLDGGVEARPDNVLLYATSN
RRHLMPRHFADNEEYHRHGEEIIPGETAEEKISLSERFGLWLGFYPFDQAMYLDICIIHL
QRLGVRTPQAEWREEALRWALQRGSRSGRVARQFARHWAGSRALAAR
>gi|15897933|ref|NP_342538.1|
MFSVLDWKPKIGILGGGQLGWMIVLEGRKYPFTFYVLENDKNAPACRIADRCFSPQDYKE
FVDSSDVITFEFEHVYEKALEYAEYSGKLLPRLNSVELKRERYKEKLFYRQHNLPTPRFY
VAEDGEEALKILREEFNNVGVIKESKGGYDGKGQYFIFNDVEKYQFLREKKEKMVVEEYV
KFDFEASIIIARDKRGVFISYPPTYNYNEKGILVYNYGPYNNQNIVEIARRLSEELDYVG
IMGVEVFVVNGKVLINEFAPRVHNTGHYTLDGALISQFEQHLRAIIGMELGPSTILSPSG
MVNILGTDKIPVEVLKYGKVYWYSKSEVRKRRKMGHVNVVGNNLEEVKQKIDKIMQLIYT
NGLDL
>gi|198282633|ref|YP_002218954.1|
MPRRREVPKRVVLPDPKYKEEVIAKFANVMMRDGKKSTAEKIVYGALEMVAERSKSDALE
IFRKAIDNVRPVVEVKSRRVGGATYQVPVEIRSDRRMALAMRWLRDSARKRNEKSMGNRL
AAEILEAAENRGNAVRKREETHRMAEANKAFAHFRW
>gi|198283889|ref|YP_002220210.1|
MHGARIGVVAALDAEARVFSLAGALSHDALIEVGEQILLCISGMGPERATAATDRLIAAG
VDGLVSWGTAGALRSERKPGDLLLPETVFWAGQCWAVDVAWRGSLAKSLSIPFHAGGVLS
VDEPCGSRAAKAAFLMDYPSAQGVDMESGAIAAAAHDADTPFIVIRSVVDPADQSLPAVA
TTSVDAYGRPQALRLARGLLRHPAELSTLLGLGGQMQKALRTLRTVAPALRYAGKAA
>gi|198282711|ref|YP_002219032.1|
MALIVQKFGGTSVGSVERIRAVAERVAASHRAGHQVVVVVSAMSGETDRLLQLARALADA
PAERELDTLLSTGEQVTIALLSMALEGIGQPAISFTGGQVAILTDSAHNRARIEHIDDHK
IRAALDAGKIVVVAGFQGVDPHGNITTLGRGGSDTTAVALAAALHADECDIFTDVDGIYT
TDPRVESRARRLDRITFEEMLEMASLGAKVLQTRSVEFAMKYHVPVRVLSSFQDGPGTLV
TNEENSVEAPRVSGIAFSRNEAKITVVGVPDHPGIASAILGPISAANINVDVILQNVSEA
GKTDFTFTVDRNDFAKSRDILQGVAQVLGAEDVRGDTHIVKVSVVGVGMRSHAGIAATMF
ETLARENINIQMISTSEIKISVVIEEKYLELAVRALHAAFALDGEAPA
>gi|198282485|ref|YP_002218806.1|
MHLVLRLDVGGRPMAWETWEEAAAHYVRGNVAWTLGSPFFTAHGGICRRSGVLSQLDIHP
VIAVRGRHQGKIRPPALSNQTLFHRDHHLCMYCGKHFPLRELTRDHIIPISRKGRDIWTN
VVTACRSCNSRKDNRTPEEAHMPLLAVPFTPTWAEYLLLSNRRILADQMEFLIAQVPEGR
HRVF
>gi|198284352|ref|YP_002220673.1|
MTASALEIARATLFAPGGISEGALEKVFGRLSHRALDDADLYFQYSRSEGFSLEEGVVKS
GSHSIEQGVGVRAVSGERQGLAYSDEIAVDALLTAADAARAIVHRPGQTKGLVWQQRPGL
ALYPPVDPLASISNSEKIALLERVERAARACDPRIVQVMASLNARFEAVLVARLDGTMAA
DVRPLVRLNVSAIAEQGGRREQGSAGGGGRYDYQAFLQGDMAEGFAREAARQALVNLEAE
AAPAGTMEVVLGPGWPGVLLHEAIGHGLEGDFNRKGTSAFSGRVGQRVAAPGVTVVDDGT
LDGRRGSLNVDDEGTPTQCTTLIEDGILKGYLQDTLNARLTGTRSTGNGRRESYAHLPMP
RMTNTYMRAGDRDPREIIASVKRGLYAVNFGGGQVDITNGKFVFSASEAYLIENGKITRP
VKGATLIGNGPDVLTRVEMIGNDLQMDTGVGTCGKDGQSVPVGVGQPTLKIRDLTVGGTQ
G
>gi|15897028|ref|NP_341633.1|
MSSDDLSLYFNEIVNNVNFRIKNFVKSNFKTLEEASFHLFTAGGKRLRPLVLVSSSDLIG
GDRERAYKAAAAVEILHNFTLVHDDIMDNDGLRRGLPTVHVKWGEPMAILAGDYLHAKAF
EALNEALKGLDGNTFYKAFSIFITSIEIISEGQAMDMSFENRLDVTEEEYIQMIKGKTAM
LFSCSAALGGIINKANDDVVKKLTEYGLNLGISFQIVDDILGIIGDEKELGKPIYSDIRE
GKKTILVIKTLSEATEDEKKILVSTLGNKEAKKEDLERASEIIRKHSLQYAYDLAKKYSD
LAIENLREIPVSNKTAEKALKYLAQFTIQRRK
>gi|15899485|ref|NP_344090.1|
MFTIRNAKLLDGRIVDVGIEGEKIVCLGECEDNDELIDAENKLVIPPYFNMHFHLDSAFT
KAVNKSGTLWEGIRIWQDIRNKISEDEVVRNALTAVKLFVAYGTLWIRSHVDITERSFKL
LRAINRVKDESRDIADIQITAFPQDGIFTEKGNDELLRKALENGADNVGLIPHNEITRED
GFKSIKYAFELAKEYNKDVDGHIDETDDPNSRYLEVLAKETINNEWYGRVTAGHVTAMHS
WDSAYRFRILPYVARAGITVVPNPLINVVLQGRFDGYPKRRGMAPIKEMLYANVNVTLGH
DCIMDPWYPLGIGNMLQVLFMAIHLDQMMGINELVSSINLITFNGAKAWRVKNYGIEVGN
EANLLVTDADDVIDLIRFMWPPRFVIRKGKVIAKEGKYVLFKGKWERIKG
>gi|218667890|ref|YP_002424704.1|
MFEKILIANRGEIALRIQRACRELGIRTVAVHSEPDRDLLHVKLADESVCIGPAPSDKSY
LNIPAVIAAAEVTDAEAIHPGYGFLSENADFAERVENSGFTFIGPRAETIRRMGDKIAAK
AAMKKAGVPCVPGSDGPLPDDNEALKALAREIGYPVILKAAGGGGGRGMRVVHTEAHLVN
AASLTRAEADKAFGNPTLYMEKFLETPRHIEFQILCDTQGHCIHLGERDCSVQRRHQKVI
EEAPAPGVSAAQRAEIGASVAKACEDMGYRGAGTVEFLYDPENQTFYFIEMNTRVQVEHP
VTELITGIDIVKAQIRIAAGLPLGIRQEDVVLSGHAVECRINAEDPERFVPSPGQITAWH
PPGGPGIRVDSHIYAGYRVPPFYDSMIGKIIAFGGDREEANMRMRSALRETTIEGIQTNI
PLHRRVLEEAQYATGGVHIHYLEALLAL
>gi|15897113|ref|NP_341718.1|
MAKDLTRGLLFKPIYKLYELVLWNQIRNGPLPDHVGIIPDGNRRWARDNNLSLNDAYFYG
YKKLKEVLIWLLELGIKNITVFVLSTENCDKRKQNELSIITTYIKRGIQDLLEDPIVDKY
EVKVSAIGKLDKLPKDLIDYLNRVVEKTSNYDKRKLTLAICYGGRQEILDAVVRLLDDYR
NGKIVKSEINEETFRKYFYDSELQDIDLVIRTSGEVRISNFLLWHVAYSELFFCEAYWPE
FRKIDLWRAIRSFQKRKRNFGA
>gi|15899873|ref|NP_344478.1|
MLETINLTKIYRDGTVALDNLTFSANTRVVTLLGRNGAGKTTLTRILSTQLLPTSGIARV
EGYDVVKDARKVRKIIASIPQEAKSIGIASPMEHLIMYLTARGLSFKEATEISRSALKEV
GLWEVRDKPSDELSGGMKRKIFVAMALASNAELVLLDEPTTGLDPYSRLEVWSVLKSIKS
KILLTTHYMEEAEELSDEVILLHKGKLIAKGSIKELLTKFDNKVRIEGIGEYKIGRLRIS
YVDRNEASDYVGKYVIKPITLEDLFIIYGGESLEE
>gi|16081757|ref|NP_394143.1|
MTSAKYIFDFSGSTAVVTGAFQGIGKAIADALLDAGAEVYGIDKAFPDHGVDEGRFHGLH
GSVDSLDDIASLRDRVAETSGRLDFLVNNAGIYFYKKIEDSTEDDYERITSVNLKGYFLM
TREFLQLLRKSDYPSIVNIASVSGQRPEAGHPLYSMTKGGILALTRALSADLGMLGIRVN
SVSPGNIKTPMNDEDILDQARKRGLDPDEVERQYAAESVLGRRGEAAEVASVVLFLLSKG
ASYINGADIVVDGGLLLV
>gi|198283885|ref|YP_002220206.1|
MGQGGGRRVIFNADDFGLDMAVNEAVESAHRDGVLTTASLMVAAPAAADAVARARALPGL
GVGLHLTLVDGTPLLPAEQVPDLVDEQGRFAADLWRRGVRYFFLPQVRKQLAAEIRAQFA
AFAATGLELDHANAHKHLHLHPTVLTQMLEVGKEFGLRAVRLPWEPLRAARCSGAKGVAP
TFWSIFLAPWLARMRRQLDRRRIMHNDQLYGLDATGHMDEERLLRMLRCLPATGVTEIYL
HPAMVQTAALHALMPNYEPHAEWAALTSPRVKDYLRDQDIAKGTFRDFVAR
>gi|198283253|ref|YP_002219574.1|
MIVGMGTDIVAVERMARLHARFGERLTERLLGPLEVADMPVEAAAGAAFLARRFAAKEAT
FKALGSGMTNGMRWMDVQVGHDSGGRPQLVLGGRAQQLLRGLGDGVRSWLSISDERRYAM
AVVVLERGG
>gi|15897776|ref|NP_342381.1|
MVKEDEILPKYWYNIIPDLPKPLPPPRDPQGAYFSRIDLLRSILPKEVLRQQFTIERYIK
IPEEVRDRYLSIGRPTPLFRAKRLEEYLKTPARIYFKYEGATPTGSHKINTAIPQAYFAK
EEGIEHVVTETGAGQWGTAVALAASMYNMKSTIFMVKVSYEQKPMRRSIMQLYGANVYAS
PTNLTEYGRKILETNPQHPGSLGIAMSEAIEYALKNEFRYLVGSVLDVVLLHQSVIGQET
ITQLDLLGEDADILIGCVGGGSNFGGFTYPFIGNKKGKRYIAVSSAEIPKFSKGEYKYDF
PDSAGLLPLVKMITLGKDYVPPPIYAGGLRYHGVAPTLSLLTKEGIVEWREYNEREIFEA
AKIFIENQGIVPAPESAHAIRAVVDEAIEARKNNERKVIVFNLSGHGLLDLSNYESMMKR
LNGNG
>gi|198283983|ref|YP_002220304.1|
MAQYYTTMNLKSRFAPSPTGYLHLGNARTALFAWLAARGAGGTFILRLEDTDQQRSPEIY
ERALLEDLRWFGIDWDEGPDRGGDHGPYRQMERLAVYGRYYAHLQSSGQAYACYCSADDL
AAERAVQRSAGKAPRYGGRCRHLDAAARAEREAAGLLPTLRFRVPDQGTLTVPDLVWGER
HYALADLGDFVIRRSDGSPAFFFANAVDDALMEVNLVLRGEDHLTNTPRQILILQALGLP
VPAYGHLPLLLGADGQPLSKRYGAASLRDLRKDGYLAAALRNYLARLGHHYSATGFLDSR
ALAQGFALNQISRAPSHFDMVQLQHWQHEAVQSLDDAAVWNWLAPLLRGKVPMGLEMPFV
AAVRANILLPGDALDWAERCFGAPALAADAVEAITGVSPEFWSVAQATLQASGGDYRRWT
KALQQASGRRGKALFMPLRAALTGLTHGPELAALLPLIGEERALARLHAAARRPSTPIET
TL
>gi|198282788|ref|YP_002219109.1|
MTLRQTLEQQWQDGGALATALRPLGALTGKVARWRRRHIQGRAASIPTIVVGNLGVGGSG
KTPLVAALARQLTVAGWRVAIVSRGYGARPPHWPYRVQRDDSPQQAGDEPLLLAQEQGQT
QAVYLCPDRHRAIAAAAADGYNLALLDDGFQHLALQPSLRLLVLSGPRPLGNGHCLPAGP
LRECPDAMLHADALLMDAAAAAAIPERNGPPRFLFRIQPKDLVAVNDPCRSRSLDSLQGQ
HVTAVTGIARPQRFVASLEGLGAIPDPRFFPDHHSFCASDIAHLPRPLVMTAKDAVKCRE
FAQADDWTLRIEAELEASSQPWLEQSLLPWRS
>gi|198282513|ref|YP_002218834.1|
MKIAWWQLDMRVPAAAAAAVEAQLLDAGAEAVTFLEGDDSEAVFDAGDIWQNSRCEALFA
ADSHSETTLQNLVRDNDWRSYAARFTALEEQDWVAATQAAFPARCFGRLWVTPSWDAAPA
NALRVLHLDPGQAFGTGAHATTALCLRFLDTQVRGGESLIDYGCGSGILAIAGLLLGAGQ
AYGVDTDPVALQVAAANAERNGVSAGLQLALPENARLPLADILVANILATPLLTLAPALA
HSVRPGGWIALSGILHHQEAEIHAAYEPYFDLAVAQHEEDWSLLYGQRNTGV
>gi|16082534|ref|NP_394068.1|
MTEKVMIVGSGGREDAIAMAIKRSGAILFSAIGHENPSIKSLSSKYLVVNELDYRKIEDF
AADNLVDMVFIGPDPVLDTPLVNNLLRRGIPVASPTMEAARIETSKMFMRELMKRHNIPG
NVNFRECFSEEDLESALRDLGPEVAVKPIGLTGGKGVKVVGEQLETVEDARRYAIEILRR
DGVVLIEEKMVGEEFSLQAFVDGKXXSFMPIVQDYKRAYEGDAGPNTGGMGSISDSSFTL
PFISDRAPEEAKHILVDIIRAMNSENTPFKGIMYGQFMDTPHGVKVIEINARFADPEGIN
VLTLLKSDFVETLHQIYDGNLQGDKIFERKASVLKYIVPIGYGSDPKPGEIELDKAIFDS
GVDVLYASVSGDMLRLKQSTSRSLAIIAKGNSIPEASELVDSSLAHVKGSYYVRRDIGRS
DFIQSKIRKAKALLGEDKFTGIQL
>gi|15898123|ref|NP_342728.1|
MDNNEIIVKVQNVWIKYPMGRVGLFRKLYVHAVNDVSLEIKKGEIFGLIGESGSGKTTLG
KGILRLIETYSGSIYWKVDGGKLVDITKLNDNTLRRLRKDFQIIQQDPYGALDPRMSVYE
ILAEGLRLHKLISNKSEEVEQIYKILSIVKLTPPENFANKKPMELSGGQRQRVVVARALL
LRPKFIVADEPISMLDASTRGQILEFILNDRDQRGTAYLFITHDISIASYVSDRIGSGVS
PNYFI
>gi|198284472|ref|YP_002220793.1|
MAHGNLMVFSGNANPVLAAQVARFLQIPIGRAEVSAFSDGEVFVEILENVRGRDVFVLQP
TCTPTNDHLMELLTMIDALKRASANRITAAMPYFGYARQDRKSRSRTAITAKLVADLITS
AGANRVLTMDLHADQIQGFFDVPVDNIYASPILLGDIWRQSYPELIVVSPDVGGVVRARA
IAKRLEVDLAIIDKRRPRPNESVVMNIIGDVDGRTCVLVDDMVDTANTLCEAAHALKARG
AVKVCAYCTHPVLSGPAMERIERSDLDELVVTDTIPLRPDARASSKIRVLSVAELLAETI
RRIAEEDSVSSLFMD
>gi|218668161|ref|YP_002426512.1|
MELHEFSLRELRQGLRNRDFSSVELTTVLLKRISALNPALNAFVTVTESKALAAAATADA
RRAAGEDGPLLGIPMAHKDIFCTTGVRTTCGSRMLEHFVAPYNATVVERLAAEGMVMLGK
LNMDEFAMGSSNETSYFGPVRNPWHTGMVPGGSSGGSAAAVAAGLVPVATGTDTGGSIRQ
PAALCGVTGIKPTYGRVSRYGMIAFASSLDQGGTMARNAEDCALLLNVMAAHDPRDSTSH
PAAASDFLRGLERPLQGLRVGVPEEFFGAGLDPEVAAAVQAGIAELARQGAAVQSIRLPN
NPHAVSTYYVLAPAEASSNLARFDGVRYTHRAANPADLTELYQQSRYEGFGAEVRRRILV
GTYVLSAGYYDAYYRKAQQVRSLIREDFRRAFAEVDVIVGPTTPTPAFPLGAKNADPVAM
YLADIYTIAVNLAGIPALSVPCGFTAAGLPVGMQLMGDYFADDLLLNVAHRYQQETQWHR
AHPSVHGREA
>gi|198284880|ref|YP_002221201.1|
MANAKEIRGQIKSVKNTRKITRAMEMVAASKMRRAQERMRAARPYAEKIREVLGHLAQAH
PEYEHPLMQVRPVKKAGFLVVTTDRGLCGGLNVNVLRNVVQKMRELHEEGVESNLAVVGN
KGLGFLRRHGAHLVAELNGLGDSPHLGDMIGPIRAMADAYAKGEVDVVYLVSSRFVNTML
QRATVEQLLPVEKPTASAEQRAELWDYIYEPEARPVLDRLMQRYVESVVYQAVIEHLACE
QSARMVAMKSASDNAKRMVDDLQLAYNKARQAAITQEIAEISAGAAAV
>gi|70607521|ref|YP_256391.1|
MGKVAIVTGGAKGIGASISYTLGKRGYSVVIADVDEEAGLYRLEQFHKENIDSLFVRTDV
SSETDVKNLMDEVYKRYGRIDVLINNAGIGFSGRSIEEQTLEEWRKIIDTNLTGTWLCSK
YVINYMKRNKERGGVIINIASTRALQSEPNTEPYSASKGGIVALTHSLAVSLSKYNIRVI
AVSPGWIDTSRWQYPPKESRLTNLDHKQHLTRRVGIPEDISSIVLFLVSDEASWISGVNF
VIDGGMTVRMIYLDENVIRDSLSILLDDEELSGLLIKLVEKAKSDKDSVKRLLNSLVRDR
GDIY
>gi|198282608|ref|YP_002218929.1|
MTLRKDLAIIADWIAPRSRILDLGCGEGELLAYLRAEKGVQGYGVEIEEARVVAAIRRGI
PVIQQDLDQGLRNFADQSVDTVVLSLTLQATTYPRELLLEMLRVGREVIVTFPNMGHWHA
RWQLGIRGRMPMTDVLPHTWYDTPNIHLCTIRDFESLCHDNGIAVHQRVVLNDLRRETWR
NRLLPNLFGEVALYRCALMVR
>gi|198282602|ref|YP_002218923.1|
MYAVIENGGKQYRVTVGDKLRLERMEMEPGAELALDRVLMVGVGDDVQVGRPLVEGAAVK
ATVLSQGRAKKVHIFKMRRRKHYRKQQGHRQYFTEVRITGIEA
>gi|15899494|ref|NP_344099.1|
MEDVKKFKYFTVSPLAFGTWRIGGGYWYSSHDRDNEWVGAIRRAIELGLRVIDTAEMYGN
GHAEELVGEAIKEFSREELFIVSKVWPSHADYDNVIKSAKNSSRRLGTYIDLYLLHAPSR
VPICKTIRAFEKLVDDGVIRFFGLSNFDVDQIESARECVSKYEIVAIQNHYSLLSRSDER
RALAYAEKNGLMYMAYTPLENGILARNEFLANIGKKYNKTATQVALNWYITGKNSLIPIV
KASKIPHIEENAGAMGWRLSEEDWRAIDEHFREKSYFLDKFVSSLKSMRPWS
>gi|198282163|ref|YP_002218484.1|
MTYVVTENCIQCKYTDCAEVCPVECFHEGPNFLVIDPVECIDCAACVPECPADAIFADDE
VPPDQRDFTAINAELARDWPVILRKKAALPDAETWNGKGDKRPLLRRS
>gi|15898353|ref|NP_342958.1|
MFQDIPKSKLLDMYKKMLLIRYHELTAKELFASGKIPGFVHLYVGEEAVAVGVMSTLRDD
DYITSTHRGHGHCIAKGLDVKRMLAEIMGKKTGVCKGKGGSMHIFDYSKGMLGANGIVGG
GAPHAVGAALAFKLKGLDRVAVAFIGDGAMNQGVVLESLNLSAIWKLPVIFVVEDNMYAM
STRSLVPGKLQPRHSAAKSYVERALGFGIPAVEVDGMDVLAVYEVAKEAVDRARRGGGPS
LLHCKTYRFFGHFEGDPLVYRDKEEEEMWRKRDPITLFRDKLVSNNIINSEELDKIDREA
KAEIEQALKFAEESPYPEVEEALTDVFTDNSY
>gi|198282632|ref|YP_002218953.1|
MPTLNQLVRKPRKRPVAKSKVPALDANPQKRGVCTRVYTTTPKKPNSALRKVARVRLTNG
FEVSSYIPGEGHNLQEHSVVLIRGGRVKDLPGVRYHIVRGTLDTAGVKNRKQSRSKYGAK
RPK
>gi|198283107|ref|YP_002219428.1|
MSAIVRIQAREVLDSRGNPTVEAEVYLDNGGMGRAIVPSGASTGEREAVELRDGGQRYGG
KGVRKAVEHVNGEIQDALLGMEAEEQEHIDAALCALDGTENKARLGANAILSVSLATAHA
AAHAAGQPLYRYIGGLGPLQLPVPMMNVINGGAHADNDVDMQEFMLIPAGAESFSEALQM
GVEVFHSLKAVLQSRGLATTVGDEGGFAPNLPSNEAALELLMDAINKAGYQPGKDIWLGM
DVASSEFYRDGRYHLASERRELDSAQFVDYLAALADRYPLISIEDGMDQNDWEGWITLTD
RLGDRLQLVGDDIFVTNTTILREGIERGVANSILIKLNQIGTLSETLAAIEMAKVHSYTA
IVSHRSGETEDTTLADVAVATGCGQIKTGSLSRTDRVAKYNRLLRIEEDLGDAARYPGLA
TFYNLD
>gi|198282911|ref|YP_002219232.1|
MSAKTLYDKLWESHVVHTEQDGGVLLYIDRQLLHEVTSPQAFSGLRAAGRKAWRIDANIA
TADHNVPTTDRAAGIADATSRLQVDTLDRNCAEFGIEEFGMHDKRQGIVHVIAPEQGLTL
PGMTVVCGDSHTATHGALGALAFGIGTTEVEHVLATQCLWARKSRSMRIWVEGELGNGVT
AKDLVLAIIGRIGTAGGTGYAIEFAGPAVHALSVEGRMTLCNMAIEAGARSGMVGVDAVT
IDYLRGRPYAPVGKIWDQAVAVWGELHSDPDAQFDAEIRLEATDVAPQVTWGTSPEMVVD
ISARVPDPALEKDPVRRKGWSDALAYMDLAAATPISSIALDKVFIGSCTNARIEDLRAAA
AVARGHHKAASVKAVLVVPGSGLVKAQAEAEGLDRIFRDAGFEWREPGCSMCLAMNADRL
EPGERCASTSNRNFEGRQGAGGRTHLVSPAMAAAAAIAGHFVDVRDWIMH
>gi|198284608|ref|YP_002220929.1|
MSRFLFTDNDWTFARIDAVTEEIAAIAADELQLDTYPNQLEIISAEQMLDAYASIGLPVY
YAHWSFGKQRAIESGQYRRGEMGLAYELVINSNPCISYLMEENTMTMQTLVIAHAAYGHN
AFFKNNVFFRQWTDAEGILDYLAFAQRYIARCEERYGIEAVTDILDAAHAISRNGVDRAR
RPRQLSAREEEQRREERERYLQQQLLEIWRTLPPHDTSQPVDSNVFPPAPQENLLYFIEK
NAPHLEGWKREILRIVRKIAQYLYPQGQTKIMNEGFACFVHYHILHSLHARGLITDGTLL
EFYASHTAVTFQPDFDDPRYSGINPYALGFAVFQDIKRICLAPTDEDRRWFSFAGDPDWR
KQIHFAMREFRDESFVLQYLSPKVMRNLHLFALSNDPDATTYRVSAIHDDSGYQYLRQAF
ARQIAESARPPDIQIVSVDRWGDRHLRLRQMDSQPLDQDEAQKTLHLIHTLWGYDVHLDM
EELSLSESGAP
>gi|198283174|ref|YP_002219495.1|
MPSTPTVTGRFAPSPSGPLHAGSLIAAVGSYLSARSQGGCWRLRLEDVDEGRTRAGAADA
ILRQLEAMALDWDGPVLSQSPRKAIYQEALTALQTKDMAYPCACTRREIRGFGERYPGVC
RQGLASGRQTRSWRLRVPDPLPIWEDRFHGWQDTPAPQGDPILLRADKYFAYILASVVDD
GEQGISEVIRGGDLRALTGAQRYLQSALGLPYPQYGHLPLLCNADGRKLSKSLGSPAWAG
EPSQAWEETLRLLGWMTPAGLRGAPAAEWRDWALSRMAEGQLLYRITPLAAAAEQR
>gi|218667763|ref|YP_002426942.1|
MMIFKRILGLFSTDLAVDLGTANTLIYVRGKGIVLSEPSVVAIHTGRHGATSRQLHVGEE
AKRMLGRTPANITAIRPLKDGVIADFQITEAMLKHFIKRVHHQRFLSPSPRIIVCVPYGA
TQVERRAIRESAMSAGAREVHLIEEPMAAAIGAGMPVAEPTGSMVVDIGGGTTEVGVIAL
GGVVYSQSVRVGGDKMDEAIVNYIRRNYGMLIGETTAEEIKKKVGCAYPGQEVLSIEVRG
RNLAEGVPRTFTITSNEILEALQEPLGAIVGAIRLALEQTPPELAGDIAERGMVLTGGGA
LLRDLDRLIMEETALPVIVAEDPLTCVARGSGRALEELELLGEVFADD
>gi|198283222|ref|YP_002219543.1|
MSKIPETLRYSDTHEWVEDLGGGRYRVGITDHAQELLGDLVFVEAPETGKTIRGGAVCGV
LESVKAAADLYAPLDGTVVERNDGLADNPQWLNEDPYGRGWIMVVEADASAGDGLMDAAA
YAKIAEV
>gi|198283743|ref|YP_002220064.1|
MYIVTGGAGFIGANLVQALNQRGITDILVVDHLSRADKFLNLTDLEIADYMEAEAFLRLI
ENKHLKGVEAVFHEGACSDTMATDGRYVMENNFTFSKVLLHWCQHHDVPFLYASSASVYG
MTGIFVEERYAESPLNVYGFSKFQFDQYLRQIWTDLRAPVHGFRYFNVYGPREFHKNRMA
SVALHFYNQYRLDNHVRLFAGSGSYADGEQRRDFIYIDDVVSVNMHFLDHPHSGIYNVGT
GQAQSFNEMAVAVINSLEHRANRPTLTLPALQKTQAIRYVNMPEALNGKYQSFTQAEISK
LRGAGYDRTFLTVGQGVDRYVQWLTERTT
>gi|198283285|ref|YP_002219606.1|
MAISAQQVKELRERSGAGMMECKTVLTEAEGDMEAAIDLLRARGLAKADKKASRVAAEGV
IVTALSEDQKRGVVLEVNCETDFVAKNEDFLALAKDCAGQALAQGLKDAEALLADAGVEE
RRKGLVSKLGENISLRRLQHLQVMDGVIGAYVHGSRIGVLVALEGQAATSELGRDVAMHV
AAARPEVIHPGEVSPERLNREKEILITQAADSGKPADIIEKMISGRLNKLLNEIALTGQP
FVKDPDRSVGQLIQSFPGVEVLEFVRFEVGEGIEKAPTADFATEVMAQVRGS
>gi|16081248|ref|NP_393554.1|
MIQVLGTSSGSGKTTIAMALSRIFFRSGYRVAPFKAVNMSLNSVIVEGEYEIARAQWLQA
KAANTEPTRFMNPILLKPEGMGASQVIMLGKSLGKKTIPEYYEFIMNDGKRVIREAIDRI
SDDYDLIIAEGAGSPAEINLLDRDMANIYVSSIYNTPAILVGDIDRGGVFASIYGTLSLM
PRPDLVRWIMINKMRGDASLLEPGLKKLENLTGKRVIGVVPYSENRLPGEDSFDYDHPRA
RGSKITIVRYPFMENYSDLDPLVYTSTGYNYVTAENASDLSDADLIVLPGSKNVFADLEY
MRKNGIDKIIIENAGRAKILGICGGYQMLGQRITMGEISADGLGLLRAKTNYERTKTTRS
VRYRVDNTLMSGTWEEGYEIHYGAVISLGGERMNETDKGPEGNVDANRLVFGTNIHGILA
NRSVFRFMTGRDIGEPEEYLRSEIDRFADVVKSSIDVADLIEYASSRE
>gi|70605876|ref|YP_254746.1|
MPAYNNNLISEIKRLKKEKNAIILGHNYMEYGVQLVSDFTGDSFDLALKAMNTNADIIVF
AGVYFMVEQAAALNPDKKVLSPEPNAGCSLSDSLPVDVLKKYKEMYPGAPVVLYINTSIY
AKALADYVVTSSTAIQVIERINSDKIIFGPDINLARYVESRTGKKLIKVPPDGKCIVHAN
YTKQLVELARKRYPNAILMAHPESPLEVLEAADYVGSTNQMVKFAKDSPQREFIVATELG
MINALKLKVPEKEFYPLVTTEACGCARCPYMAMVNLENIKRSLELEVYEVKVPKDVGEKA
KEAFLRTMRLVGESSSSLQSRSQLPSLYYRNE
>gi|198282773|ref|YP_002219094.1|
MAEDLAPVRIGILGMGTVGQGTVRVLERNAEEITRRVGRELRVVHAAVRNPARLEGLGLD
ARISSDPWAVVRDPEVDVVVEVMGGQEPALSLLMAAIAAGKHVVTANKALLAEHGNEIFA
AAQARGVMVAFEAAVAGAIPIIKAIREGLAGNRIQWLAGIINGTSNYILSQMFREGWDFQ
QALAEAQRLGYAEADPGLDVDGGDAAHKITLMASIAFGIPVDFAHCHVEGIRALERTDVV
YAAELGYRIKLLGIARRRADGVELRVHPTLIPHSHLLANVEGPFNAILVESDAAGQSLYY
GRGAGGDPTASAVVADLVDVARTMTADPSNRVPHLAFQPDAMSALPLLPMAEVESAYYLR
IHAHNRAGVLAQVATMLAEYEISIEALVQKETPEADSVPIVLLLHRCREGDLEQAIARME
ALPVVVQPVLRLRVESLAEG
>gi|198284444|ref|YP_002220765.1|
MARSKSSEKWLKEHFKDPFVQRAMKEGYRSRASYKLLEIQQKDHLIRPGMRVLDVGAAPG
GWTQVAAPLIGRKGRLVAVDRLAMDPVADATVICGDVYDDAILAACQEALPGGADLIMSD
MAPNMSGIASVDQARAIDLAELALDMAHRWLVPGGALLIKVFMGSGAEELRRALRRDFKK
IVVRKPEASRARSTEQYWLALDFQGVAQERLDNGGASSL
>gi|198282601|ref|YP_002218922.1|
MAHKKAGGSSRNGRDSESKRLGVKRYAGQEVISGNIIIRQRGTQFYPGANVGIGKDHTLF
ATAEGVVKFERKGPRQVRTVSVVSAA
>gi|198284342|ref|YP_002220663.1|
MLSEKSLAEIARERAKYPADQARSVLLAALRIAQEEHGYLSDAVMEHIAGLLGIPAIQVY
EAATFYSMYDLQPVGRHKLCVCGSVSCFLNGSDAILQHLSERLGVSPGETTADGLFTLQE
VECLGACKDAPMLQVGDHYYENLTQESLDALLAKLRGESDDVR
>gi|198282914|ref|YP_002219235.1|
MEGEIDHRSTRRDYVHSELHRKDLNPDPFHQFSDWLAAAIAAHNFDATAMALATSDAEGH
PDVRIVLLKHFDESGLCWYTDQRSPMGRQLAANPQAAVVFYWPENDRQVRVDGTVEKLSD
VEADAYFQQRPEGSRFAAAASEQSQPIASRAALEQRVAALRARYPAGDVPRNPAWGGYRL
QPEHFEFWQGRRSRLHDRFRYSRPADTGGAWVIQRLMP
>gi|198284329|ref|YP_002220650.1|
MSRVKRGVTAHARHKKVLARAKGFRGQRKSNYRIAHQAVMKALTYEYRDRRTKKRDFRSL
WIVRINAAARSEGVTYSRFMNGLLRAGIQLDRKVLADIAVRDKAAFSRLVEVVKGQLAA
>gi|16081537|ref|NP_393892.1|
MLSFERVRIKKADPDERVKTFDIEPLDNYTDEEAIAEASRCLGCNMCSAACPASLDISGY
IRSTAAGDPAQTVRIIMETLPFPAIIGRVCTHMCEDICVMYDGGGPIAIRHLKRYAADKF
DDYGEILRPQKRKFIGKKVAVIGGGPAGLTVAYYLSLQGVKVTLFEERPALGGFMKTGIP
RYRLPQSVLDKEIGYVVSRGVDVKLNTKVGRDISFDQIMKEYDAVFLGVGNHKPRMTGTP
GSDAPNVMHATEFLERVSFGERIDVGDTVAVIGGGFTANDSARTSLRLGAKHVYIMYRRR
DVDRPGYPSMNADEEMDEAEEEKVEYVWEVTPFEYVKENGRVVAMKYWMNEMVKEGKGRA
KPVPIKDKVYTIKVDMVIEATGQETDYSFLGDYVKKLRLNPHGEPIVDQNGMTSIEGVFS
GGDSTNPNRDLISAVRDGDIAVQGILKYLNVMDKVSYDDLPILDRFKPYSYTAAQEAYAV
RGLI
>gi|198284085|ref|YP_002220406.1|
MGSLVKHPSDHSPKFGQDQSAPRFGLARILSKAGLCSRTVAVEWIRAGRVEVDGRRILDP
EARFPLSGPGIRIDGLDITASTRQVLLLHKPRGVLTTRQDERGRATVYDLLPGSPWLAPV
GRLDQASSGLLLFSNDPHWAQRLLDPDQHVAKTYHVQIRPPLSTDTVVQLAADSVLDGEP
CLPMQIRELRCGGKTQWLEFILQEGRNRQIRRLLAACDREVLRLIRVAVGNLPLGELRAG
EWRWLHSGEEELLRQTPTPGDIPCLPSE
>gi|198282849|ref|YP_002219170.1|
MHSFLHHRSNRAADLPQAVSIGNFDGVHRGHQALLKTMQDSGLPTAVLTFEPLPREFFRA
ADAPPRLSSLREKVVALRHNGVQSITCLPFNQALANLPAEDFITQILVRQLCCGLLSVGH
DFRFGARRRGDLDMLSRFGRQYGFSVKEQPPFLLDGQRVSSTGIRAFLQSGDLTHAASWL
GRPYALCGRVVHGDHLGRELGFPTANIPLNRRPVPVKGIFAGRLLSPKGNWIAAVSIGLR
PTVGGKQMVLEAHCLDADSPDLYGQQVSVELHHKLRDEEKYMDLDTLKAAIDNDVVNTRN
FFAEHPQDFE
>gi|70606797|ref|YP_255667.1|
MNGSPVGYIKSVNEGYSARVFDENYLYFLSSDKPEDLTASKLKVKGWEKGVSEEKREGGR
YEVTQKINLLDIPVQDKMKELSELAKSIYSLDLRSKIVSSTIYYMEGIEDKEIVFEDGTE
INSKIPRVRLFYSITLTYENRSATVFSEAVGGSGGYELIKEKDPYGHLENKLKSVDNVLV
KGKSVTPGRKDVVFSNELSGIMAHESVGHPFEADRILGRESAQAGLSYLVGRKIGERIGS
EAVNVMDNPLVDGGLGYYRIDDEGVKARPKHLIKNGIINELLQDRFSAHKFGVESNGSAR
ASAFNREPLVRMSNTYFKPGDYSFEELIEDIKDGIYFKSYMEWNIDDLRIGQRYVGLETY
EIRNGEIGEPVLFPVFEGRTFDVLMSIDAVDKSLEFFGGTCGKGDPDQGIPVWLGGPNMR
IRNAVIKVRGSE
>gi|198283580|ref|YP_002219901.1|
MPADSVRPTWSLTDIPYATIEKEKIIGNTDWFYLLAGASFVETLSDLYTRNLVEYYQENV
GATTWLRQEWEMEEVQHGHALRRYVLFVWPDFDWERAYQGFVTAYAPCCRTELLGPTHAL
EMASRCVVETGTASFYTMIQAASPEPVLRQIAAHIRADEVHHYKYFYRIFRQYQAAEKNS
RWRIGRELWKRVAEAEQEDSYLAIKNAFEVKNPGEKFFIEDFAAFRKRIGGWVDRYYPFD
MAIKMLLKPVALPPMLQRAALPLLSHGARRAILG
>gi|198283837|ref|YP_002220158.1|
MEQFAEPRGTRWALGLEYDGNGFCGWQRQLDQDSVQGVVEAALSRVAQCPISVVVAGRTD
TGVHALCQVVHFDSPVLRRPEAWVRGANTALPAGVALRWARVVPDSFHARFSATARRYRY
VILNRREKSALWRNHTAWIYSPLDVEAMQAAAQTLLGTHDFSAFRAAACQAKSPVRNLCQ
LRVVRRGDLIAVDAEANGFLHHMVRNLVGVLIAIGKADRPVDWAAEVLASRDRCRAGVTA
PPGGLYFVAPRYPAEFGLPVDAMDAGFLTGD
>gi|198284728|ref|YP_002221049.1|
MDKLLLRGNGPLRGELRISGAKNAALPCLAATLLAREPVRLCNIPHLRDITTTLELLSTL
GARVLVDGQLGIEVDPRPVHSVVAPYELVKTMRASILVLGPLLARHGSAEVSLPGGCAIG
SRPVSVHLSGLQALGAEITVEDGFVKAQAARLRGTRIVMEMVSVTGTENLLMAATLAEGR
TILENAAREPEIVDLARCLSAMGARISGAGTSVIEIEGVAELHGAEHSVVPDRIETGTYL
VAAAMTGGDICLKRTDAGLLESVLLKLKEAGAEVTTGADTIRIRMKRRPRAVDVRTAPFP
AFPTDMQAQFMAMNCIAEGSSVVTETIFENRFMHVSELQRLGADINADGKTAVVRGVQRL
RGAPVMATDLRASASLVLAGLVAEGETLIDRIYHLDRGYEVIEEKLSALGADIRRISNTR
SVA
>gi|198282821|ref|YP_002219142.1|
MIQKPRPVLLLILDGWGYREDSEDNAIAQARTPNWDGWWQNCPHGLINASGASVGLPGGQ
MGNSEVGHINIGAGRVVYQEYERVNLAIADGSFYSNSALCAAVDAAEAQGGAVHILGLLS
AGGVHSHEEHILAALRLARGRGAERVYVHAFLDGRDTLPRCAESSLKRLDAEINTYGGAL
ASVIGRFYAMDRDHRWDRVQQAYDLLTLGKGEHYATGLEALGAAYLRGESDEFVAPSWIG
ANPACIGDHDAVLFMNFRSDRARQITRPFVEADFDGFARQVKPQLAGFVTLTEYSEHFDA
LVAYPPTRLKNTFGEWVSQFGLHQLRIAETEKYAHVTFFLSGGDERIFPGEDRVLIPSPK
VTTYDLQPEMSVNELTDALVARVESRQYDTIICNIANPDMVGHSGKLAAAIAAVEAVDRS
LGRIVSAVRAVGGEALITADHGNVEQMLDVGSGQAHTSHTCNPVPLLYIGRPAKIISGGA
LEDLAPTLLRLMGLPVPPEMGGKNLVQFL
>gi|198282625|ref|YP_002218946.1|
MSMRWYVVHAFSGFEKKVQGEIRERANREGLADKFGEILVPVEEVVEMRNGQKTSSQRMF
YPGYVLVQMEMDDVTWHLVKSTPRVTGFVGGSVGRPHPLSDAETNAIMDRIKEGVEKPRP
KFSFDAGEQVRVVDGPFKDFNGVVEEVNFEKSKLRVSVTIFGRSTPVELDFGQVEKA
>gi|198282169|ref|YP_002218490.1|
MTEKQRIVFAGTPEFARITLAELRQGPEAVVGVFTQPDRPAGRGRTLQASPVKQEALAAG
IPVFQPESCKTGEALELLRSLAPDLLIVVAYGQILPQAILALPTRGAINVHASLLPAWRG
AAPIARAIAAGDKESGVAIMQMEAGLDSGPVLWEERLPIAADDTAASLHDRLARLGGKAL
RHVLDDLWAERLKPVPQDPALVTYAHKLKKEEALLDWRLPAATLERLVRAFNPSPVAHTL
FRDKGLRVWQARVLGAGGDQAPGSISAVEKDGVVVTCGEDRLQLLAVQPAGKGVLSGSDF
ARGYRPQVGEVLG
>gi|70607227|ref|YP_256097.1|
MPGLPKNEHEALEFLKSNNIKWVDLQFTDLLGKLQHITIPSNEFDESSFKVGFGKLDGSS
IKGFTSIYESDMVLLPIPQTMTLIPWMQGVARVLTKVFWGGGKGRFERDPRGIAEEAEKY
QSEQGYVSYFGPELEFFVFDKVEVDASLPQSGTGYKIHSREAPWSKNGGYVIRYKEGYYP
ASPVDQLMDIRLEIISTLVDYFGFTIEAAHHEVATAGQGEIDFRFSTLADTADKVQVLKY
VTKNIASKRGMIATFMPKPFFGDNGSGMHTHFSLWTKDGKNLMYDPNDEYAELSQIGRYI
IGGLLEHGRALSAIVAPTTNSYRRLVPGYEAPVYLVWSKSNRSAAIRIPAYYKGMEKAKR
LEYRPPDPSSNPYLVFSAILMAGLDGIRRKLDPGDPVDENIYHMSEEKKRSLKIRELPGS
LDEALNELESDNEFLKPVFNSSILQAYLDLKKEEAKMMQLYPHPMEIYQYLDS
>gi|198283611|ref|YP_002219932.1|
MSQNLATMIDAAWENRAEISPKQAPAELREAVHQTIEGLDKGVLRVAEKRDGQWITHQWI
KKAVLLSFRLQDNARIPGGETNFYDKVPGKFADYNSNDFRTGGFRVVPPATARRGAFIGR
NCVLMPSFVNIGAYVDEGTMVDTWATVGSCAQIGKHVHLSGGVGIGGVLEPLQANPTIIE
DNCFIGARSEVVEGVIVEEGSVISMGVFIGSSTRIYDRATGEITYGRVPAGSVVVSGSLP
SKDGSYSLYCAVIVKQVDAKTLGKVGINAILRDI
>gi|198283109|ref|YP_002219430.1|
MKISAFDIRPGNILEYEKGLWRVLKTDFVKPGKGGAFVQVEMKNIETGTKSNTRFRSGEA
MEKAVVEPRTMQYLYADATGYVFMDNENFEQLILSEDLLEGQTGYLLPNTEIQVNLHNER
PIGVELPPVVILEVREAEPSIKGQTATGSYKSAQMETGITVMVPQFVNAGEKIRVNTVDG
SYIDRA
>gi|218667429|ref|YP_002427010.1|
MRPTMVAGNWKMNGLSGDAVHLTQAILHAGLEPMRPEVVIFPPFTLLHAVSQEAKSSALR
WGGQNLFWEASGAYTGEISGAMLRDMGCRYVLIGHSERRQIFAESDAQIVQKIKAALLSG
LIPVVCVGETEAERAQGLTDAVLRRQLEAVLPLLNLEASQPNLIIAYEPVWAIGTGLSAS
PEQAQAVHVFIRELAAAYSAQLARRLLLLYGGSVKGNNAAALFDQADIDGALVGGASLQA
GEFIQICRAAESAGRGG
>gi|198283302|ref|YP_002219623.1|
MKISYLDFEQSVAELDAKVEELHALNQPGIADDISRLEVKARKELQRIYSKLGAWQTVQV
ARHPQRPYTMDYVQALFTEVQVLAGDRAFADDQAIIGGLARFNGQPIVWMGHQKGRDTKE
KIQRNFGMPRPEGYRKALRLLRLAERFALPVFTFIDTPGAYPGIGAEERGQSEAIARNLA
VMSDLAVPIICTVIGEGGSGGALAIGVGDRMLMLEYGVYSVISPEGCASILWKNAAMAAE
AAETLGITARRLQGMGLVDEVLAEPLGGAHRDPEAVFALARERFAHHLQELQAMDTSKLL
TTRYERLMHYGVVGAA
>gi|198282814|ref|YP_002219135.1|
MDKALLHFDNSYARDLEGFYAPWQAATAPAPRLLLLNQALAEELGLDSATLDDELGAAIF
SGNQVPEGALPLAQAYAGHQFGHFSPQLGDGRALLLGELIDRHGRRRDMQLKGSGRTPFS
RGGDGKAALGPVLREYVIGEAMHALGIPTTRALAAVTTGETVRRETWLPGAILTRIAASH
IRVGTFQFFAARNENVRVKQLADYTIARHYPPLKGADNPYLELFAAVSAAQAALIARWML
VGFIHGVMNTDNMSIAGETIDYGPCAFMDNYDPETVFSSIDAHGRYAYAHQPLIAQWNLT
RFAETLIDLVHPDPDEAARLLTEQLNEFPKLYTRHWLDGMRAKMGLATAEDGDLALAQAL
LSAMEGQNADFTQVFRGLSAAVRGDPAQVRAHFVNQAPFDLWLAQWQARLAHESATAEAR
AEAMDQVNPLYIPRNHKVEEALAAATLNQDLTPFKALLAVLERPFAERPGLESYTQPAPE
DFGPFKTFCGT
>gi|218666269|ref|YP_002424700.1|
MKPALMAAALLLLYGGTAEADIYAYTDSSGVVHLTNVPAGNDRYRMVMRTPKMAVAVARA
DFNRVARRRYQGLIHAAANRYQVSSALINAVISAESGYNAGAVSPKGAVGLMQLIPATAL
RFGVANVFSPTDNINGGTAYLAHLLRIFSGDLKLAVAAYNAGSNAVIQAGYHVPPFAETQ
AYVPRVLAYYQHYLNGGGTVSGENRQPVANAAPQLIQVSNP
>gi|198284457|ref|YP_002220778.1|
MKELAIASRDLVSPDGLAGYLRFVNAQPLLRPEEERDLARRLRDHGDVDAAKDLVLSHLR
FVVRVARGYRGYGLQEADLIQEGNIGLMKAVKRYDPDHGVRLVSFAVHWVKAEIHEFILR
NWRIVKVATTKAQRKLFFNLRSSRSHTGWMSGEESAAMADDLGVTQAQVLEMEGRMSGYD
YSLNLEPDEEREGGRAPDLADPTGSPIEQLVERDWDQQQHRALHTALSALPQRDRYIIEN
RWLSDDPKTLQVLGDELGVSAERVRQLEKSSMGKLRQQMLTTAAVA
>gi|218667339|ref|YP_002425250.1|
MNALHKTQRLEGLSMKHLRLFNYIDTIVREGSVRRAAEKLHITASALDRRVQDLEEELGT
GIFERHPRGMRLSAAGEVFLGYIRRHLSDMQRLRSEIDSLNGLRRGHVALAVSPALAADF
IPRIINTFREQYPGVSFSVTVAKHSDAIRALLAFEADLVVIVAPPRHPDVIDLAISEQPL
VAAMDRAHPLASQGTLRLSDCIQYPLVLPAPGLTSREMLESVLHGRRSETHIAAESNSYE
VMRGLLYGTQNIGFVISTGIPKNRINENIVYRPISAVDIRPVPLVCAQLKNRGISVSAAR
FSNYLAEELNNMNIME
>gi|198282208|ref|YP_002218529.1|
MSGHSKWSTIKFKKALKDAKRGKIFTRLIREITVAARAGGGDPASNSRLRLALDKAYGAN
MTKDTIERAIKRGTGELEGVDYEEVTYEGYGPGGVAILIETMTDNKVRTVAEVRHIFSKR
GGNMGTAGSVAYQFKKLGLIVFPADADEDRILEAALEAGAEDVVNEGERIAVYTAPSDLH
SVVLALEAAGLKPEESEMTMIPENTIEVSGEEAEKLLRLIDFLEENDDVQNVYANYDISD
EEMARLEATS
>gi|198282462|ref|YP_002218783.1|
MTKSVINLAPQDAFHFLQKNPQAVLIDVRSEMEFLFVGHPKEALTIPWRDDPDWEINPDF
LCRVRRATSLNRPVLLICRSGHRSLEAGQYLQANGFSAVYNVAHGFEGDLNDQHRRSSLN
GWRFDGLPWEQI
>gi|15899047|ref|NP_343652.1|
MDFRIRVYNSLGRKLEEFGTVEPNLVKMYVCGPTVYDYVHIGHGRTFVVFDAISRYLRLR
GYTVIRVQNITDIDDKIIKKSQEIGKDWNEIVDYFTKDYLDMLSQLKVKIDIHPRVTQHI
REIIDFVQRLIDKGHAYVAPSGSVYFDVDTYPNYGELSNTKKEEWNQGEEFVKEKKHSYD
FALWKAWKPGEPYWESPWGKGRPGWHIECSTMSTRYLGERFDIHGGGADLIFPHHENERA
QTEALIGEKWVTYWVHSAFVTIRKEKMSKSLGNIIPLNEAIKKWGPSVLRYWYLTSHYRS
PIDFSEEALEQAKSALQRIKDSMAIIRDVISEGPKFYVKDDDIKVYREILNNLNNFHTAM
SNDFDTSTALSYIHEIVRLVFSTLQYSRDFLGAMLAFETLKQFNEVFGVMDEEFYPTYDK
MYKIIDAVVDIRNQLRQMKLYEISDKIREELLKAGVRILDSKDKSTWRFE
>gi|198283029|ref|YP_002219350.1|
MKVFYDNDADLALIQKKKVAIIGYGSQGHAHALNLKDSGVSVVVGLRKDSSSWEKAGKAG
LEVKEVAAAVAAADVVMILTPDEGQGALYRDEIAPNIRQGAALVFAHGFNIHFGQIHPRA
DLDCFLVAPKGPGHLVRSTYTQGGGVPSLIAVHQDASGNATNIALSYAKANGGTRAGVIE
TSFREETETDLFGEQAVLCGGATALVQAGFETLVEAGYAPEMAYFECMHELKLIVDLMYE
GGISNMRYSISNTAEYGDLTRGPRVVNADTKAEMKKILTEIQNGQFAREFILENQSGKPT
MQAMRRIGAEHPIEVVGSKLRSMMTWIGQSRIVDRSRN
>gi|218667953|ref|YP_002424720.1|
MPRTETLARLLPAAPAALAGIALQGIETDTRRLRPGMLYVGLNTRHGDGQQFLQQAWAAG
AAAALLESSDEDVHGGQDHPVWQSPKARTLLGMALRRWYRWDEGLAPVIVGVTGTNGKSS
VTRLIAELAPQPAMIIGTLGHGRVDALISQANTTPDPVPLWQTMATLRDQGAKVIAMEVS
SHALALERVAAVPFAAAVFTNLSRDHLDFHGDMARYGASKTRLFQTPGLRLAVLNGDDAF
TGQIAAAMAPEVRQLRFGVGSGDYQAVALHPGASGTLLDLRTPAGSRRIRSPLIGNSNVQ
NLLAALATAEGMGWPVSDAAIAGLDLPEGRYQRLAPVPGKAQVMIDYAHTPDALRRVLTD
LREVAKGAVTVVFGCGGDRDRGKRPEMGRIAERLADHVILTDDNPRSEAPEAIADDILGG
MEQPGQATVIHDRAAAIRAAIAASRAGDWVLIAGKGHERTQEIMGQRQPVPQDRDVATEA
LRV
>gi|198284341|ref|YP_002220662.1|
MFVNGVTLQNRGLPDSHRLSVYAGTGGYDALRRVLLDSMAPDQIISEIKKSALRGRGGAG
FPTGLKWSFMPKGVTGTKYLLCNADEGEPGTCKDRDIMRYEPHRLIEGMIIGAYAMGAST
GYIFIRGEFVEPIHIVEGALEEAYAKGYLGQNILGTDFSFDLYVHRGAGAYICGEETALM
EALEGKKGQPRFKPPFPASYGLYGQPTTINNVETFASVPSIIAKGGEWFLNLGKPNNGGT
KIFSVTGHVQRPGNYEVPMGTPFKELLEMAGGLRPGRQLKAVIPGGTSTPMVGGEAMMAV
TMDYDSIAKSGSALGAGSVIVIDDSVCIVKVVERIARFYMHESCGQCTPCREGMGWLWRV
MHRLENGQGREEDLQLLLDVGSRIEGRTICALADGGVAPVVSSVRLFREEYEYHIRHKHC
LVDGGAV
>gi|198284467|ref|YP_002220788.1|
MSLSPRLQSQLEQLAFRFDELSQLLASPGAAGDTQRFQSLSKELGEIGPVLELLRRHQQR
QRDRDEGGRMLLEEQDAELRALASEEVAAAEAELDQIEAALRIRLLPKDPNDDRSVFLEI
RAGTGGEEAALFAGVLARMYTRYAESKGFGVVILSASDSERGGYKEVVLEISGRGAYSCL
KFESGGHRVQRVPETETQGRIHTSACTVAVLPEVDTVSEITINPADLRIDTYRASGAGGQ
HINKTDSAIRITHVPSGMVVTCQEDRSQHKNRARAMALLQARLLEQEQEKQQSAAAQTRR
LLVGSGDRSERIRTYNFPQGRITDHRINLTLYRLEAVLEGDLDAVIEPLIKEYQADLLQH
MGDDL
>gi|198283767|ref|YP_002220088.1|
MKSKSPASELDRYDRRILEELQRDGGLSNQRLAERIALSPSPCLRRVQALEEAGIIRKRV
ALLDPQRLGLALMVLMHISMDRHTPERFEHFEAEISNSPEVLECYLITGHDADYQIKVAV
RDMAHFQDFLLHRLTRIEGVTGVHSSFVLRRVVDTTELPVY
>gi|218667159|ref|YP_002424898.1|
MRILHTMLRVVDLDRAIAFYTEVLGMQLLRRNDYPEGEFTLAFVGYQNENAGAVIELTYN
WGVKQYDLGDGFGHIAIEVEDAVAACDGIRQRGGKVVREAGPMKHGNTVIAFVEDPDGYR
IELIERKSDFAEHPA
>gi|198282933|ref|YP_002219254.1|
MVRSDAIVLTDIATRFGTHWVQRHLDLTVRCGEILAIVGGSGTGKTTLLRAMMGLVPIAE
GRMTILGENPQALNLRELIALRQRWGVLFQQGALFSALTVYENIAFPLLEWGHLSRSEIS
DLVALKLQMVGLKPSDAWKLPAELSGGMVKRVALARALAMEAEILFLDEPTSGLDPIAAA
EFDALLRQVHGDIGFTVVMVSHDLDSLAATADRVAVLADGRVLTVGSLIEVQQVDFPYIR
AFFHGERGERLLTSLRAAEKCPTLPSAAQSGSATPVGPESAPR
>gi|198283281|ref|YP_002219602.1|
MDKEPHISQRFDEELHEVHALVLAMGGVVEEQITNAIKALQEPDAELAREVIGRDHEVNG
YEVRIEEECINILATRQPAASDLRLVMTLIKTIADLERMGDKASKIADMALAMGHGARND
NPAFLRDVGVMADYALNMLRRAMDALARADAEEAIAVAKGDEVLNQEYRSALRRLITYMM
EDPRTITPAIDALFIAKAIERIGDHARNICEYVIYLAKGKSVRHLPLDEVEQSIQGK
>gi|16081305|ref|NP_393621.1|
MTAKLELRNINKSYGKFKVISDLSLTIEKGEFFVILGPSGTGKSTLLKIIVGIEQPDSGK
IIIDGKDVTKLPPNKRNIAMVFQNYALYPNMNVFDNIAFPLRMNHFRNISRRVHETAQKL
GIENLLDKKVTQISGGQQQRVALARAIVRNPALFLLDEPLSNLDARVRYAARNELKKIQQ
ELDQTFLFVTHDQKEAEALGDRIGVLHSGKFEQIGSYEELYNDPKTVWVGDFIGDYPMNF
IGEKGFRPEWAIIEDEGEYIATVDSVETVGGTYFLHCVGPEDSSIILKSETKYNAGDKVS
FSIKKYKTFEEAQNQVQ
>gi|198282524|ref|YP_002218845.1|
MRNWVRQIHMVGIGGSGMRGIAEVLLNLGYAVSGSDLRPGNSTLRLTDLGARIFSGHEAA
NVRGADVVVISSAIPESNPEVQAARELRIPVIRRAEMLAELMRFKQGIAIAGTHGKTTTT
SLVASILGAGGLDPTFVIGGRLKSAGTHAALGSGEYLVAEADESDASFLYLSPVMAVVTN
IDADHMETYGGSLDNLRGAFLQFLQRLPFYGLAVLCTDEAVVAGLIPELRTPVLRYGFGA
DADLQARDVTVQGIGSRFAVWRRVDSDYVHWLDVELGIPGRHNVLNALAAIGIASKVGIP
ESTIATALADFRGVGRRFELVGTFDGITVVDDYGHHPREIAATIAAARSVWPERPLVVAF
QPHRYSRTQALFADFVSSLAAADRVILTDIYSAGEKALPGVTGRALAEAMAAQGMSVRFL
PDLLTAPQQIRAELPAGAVLLTLGAGSIASLAAQWPQVFGEDPS
>gi|198282489|ref|YP_002218810.1|
MKAFVSQALQGALQQLHAQGRIPGIPATLELDRPKQVEHGHLASNVALLLAKAVGRKPRD
IADDIVAALPASDWIARTEIAGPGFINFFLQPAAFHAVIHRVRTEKEHFGANRNGAGQRL
QMEFVSANPTGPLHVGHGRGAAYGASLANILRFNGFDIFCEYYVNDAGRQMDILAASVYL
RYLEADKALPWPFPENGYRGDYVREIAAHLREQVGDRLRHAAVGLPNLPQMSDGDIAIDT
LIAHLKQSLGEDYRTLHSAGLDEILADIRDDLEGFGVHYERWYSEGSLMDTGAVDSAVAA
LEKAGHCYTQEGALWFRATAFDDDKDRVLRRDNGAYTYFASDVAYHAEKFARGFTHVIDM
WGADHHGYVPRVKAALRALGLDDQQLEVVLVQFAILYRGTEKISMSTRAGEFVTLRELRE
EVGNDAARFFYVLRRADQHLDFDLELAKKHSEENPVFYIQYAHARVYSLLRQSVEKGLSL
PPADGVGLEILQESREIALADALWRFPEVVATAARDREPHQIAFYLRELAAAFHTYYNST
RILVEETPLRHARLTLCLAVAQSIANGLRLLGVSAPEQM
>gi|16081567|ref|NP_393923.1|
MVSYKARISLSGTEHRVVDRVCNEIKEIASRTGVEIHGPMPLPTKRLVVPVRKSPDGEGT
NTWDHWEMRIHKRLIDVDADERTLRQLMRIPIPDGVQIEIQIKS
>gi|198283886|ref|YP_002220207.1|
MTMKTLFLQAPSFEGFDGGAGSRYQAKREIRSFWFPTWLAQPAAMIPGSRLLDAPPADVS
VEETLQVAAGYDLCIIHTSTPSFPSDVRMAEVLKEHYPKLLIGMVGAKVAVEPEESLQQA
AAAVDFVAREEFDYTLKEIAEGRPLSEVDGITYRSSNGQIIHNPDRAMIEDMDALPFVSE
VYKRDLHIEDYFIGYLKHPYISFYTGRGCRSQCTFCLWPQTVGGHRYRTRSAASVIEEVR
YIQKNFPQVKEIFFDDDTFTDDRPRAEEIARGLGKLGVTWSCNAKANVPYDTLKVLHENG
LRLLLVGYESGDQQILNNIKKGLKVEAARKFTADCHKLGIVIHGTFILGLPGETKETIQK
TIDFAKEINPHTIQVSLAAPYPGTFLYNQAKQEGWLTDEDEAHLVNDRGVQISPMSYPHL
NHTEIFDSVEVMYKRFYFRAGKIAEITGEMLKSTQMMKRRLREGVEFVRFLRQRHG
>gi|16081434|ref|NP_393777.1|
MVLLFMNLSFAGFSRMVGISMSKFEECNIKEDLKSDLKRMGFVDMTAVQERTIEPALAGR
DLIIRSKTGSGKTAAYLVPIINNISLGRKPSALIVLPTRELALQVHGVAEKLGHSSRIRS
TVIYGGASMSRQIELLDRGTDIIVGTPGRILDLHERGFLNLSAVKYFVLDEADVMLDMGF
IDDIKRMMSLLREDKQTFILSATMPEEIIDMANDFMRDPETIIVGSDEVTVKEIYHYYAI
SKRNRKLHVLQTYLKTYGPQKTIIFSRTKVGTKMVCDFLLNMGYNAVMINGDMSQSQRER
AMYLFRNRADYLVATNVAARGIDIRDVTDIINFDLPDDPKVYVHRVGRTARLGSEGRAFS
IVEEGQRDAVYQIEHMARVSLKQIKLQE
>gi|198282333|ref|YP_002218654.1|
MNDRPIYLDYNATTPVDPLAAQALEPWLRERFGNPSSAHLYGKEAKAAVETARADVAALI
GGRPEDMVFCGSATEANNLAIFGVARALRGERRHLVTSAVEHPSVMQPMRWLEAEGWQLT
VLPVDGTGRVRMDAAAQAIRRDTALVSVMLANNETGTMQPVSEIAALAHARGAFMHVDAA
QGAGKTSVDVQELGADLLTLAGHKFYAPKGVGALYVREGTPILPIMAGAGHERGLRPGTE
NVPHIVALGTAARLAQEGLAREAARLQQLRDVLQERLVIAIPGLLLNGHPAERLPNTLNL
SFPGVAGWQLLAAAPEIAASTGSACHAGGHTVSDVLAAMSMPREQALGALRLSLGRFTSE
AEIDGAASVLIAAWRRLTGTVG
>gi|218665463|ref|YP_002424550.1|
MAQYVFTMNHLSKIVPPKRALLKDISLSFFPGAKIGVLGMNGAGKSTLIKIMAGIDKEFE
GEALPMPGLKIGYLSQEPQVDPNKTVRQVVEEGLSDILGAQQELEAVYAAYAEPDADFDV
LAAEQARLEAIVAAGDGHQAAQQMEVAADALRLAPWDALVGPLSGGEKRRIALCRLLISR
PDMLLLDEPTNHLDAESVDWLEQYLQRFSGTVVAVTHDRYFLDNAAEWILELDRGHGFPY
KGNYSAWLEQKEKRLEQEARTEVSRLKAMQHELEWVRQNAKGRQSKSKARMARFEELSSY
EYQTRNETQEIFIPVAERLGNEVIEFRDVTKGFGDKLLFEHLSFKVPPGAIVGVIGPNGA
GKSTFFRMIVGQESPDSGAVILGSTVKLAYVDQSRDALAAKNNVWEEISGGLDILTVGKF
EIQSRAYCGRFNFKGADQQKLVGQLSGGERGRLHLAKTLIAGGNVLLLDEPSNDLDVETL
RALEDALLEFAGSVMVISHDRWFLDRIATHIIAFEGDAHVEFFAGNYHEYEADKKRRLGE
EGARPHRLRYKPIVR
>gi|198284249|ref|YP_002220570.1|
MADRRLQVFHTVARLLSFTKAADTLHMTQPAVTFQVKQLEEQFNTRLFDRTHNRISLTEA
GMVVYDYSERIISLYGEMSNRVGEMTGDLRGHLFIGASTTIAEYMLPRVLGDFKMKYPDV
QVRMYVGNTDKIVHMIEDNSIDLGLVEGLVTNKSLATLKCCMDSMIVIAHPDHVLGTHES
VTPQELLDYPFVSREEGSGTREVTMEYLNQVGVDANDLNITMELGSPEAVKGAVEGGLGV
AVVSEATVLKELALGTLLARPLDPPLARPYSFVYQKQKFRSLVMDEFLEFAKDRCSRDML
SVPVRREV
>gi|218665303|ref|YP_002427559.1|
MSEAVAKENAVGHIVQVIGPVIDVAFSRGQVPEIMEAIVVDANNLTIEVQAQLGDGVARG
IAMGPSEGLKRGLAVTRTGAPISVPVGHATLGRIMNVLGEPVDGKGPVQTEDRQAIHRPA
PAFDELAASTEVLETGIKVIDLVCPFAKGGKVGLFGGAGVGKTVLMMELIRNIAIEHTGY
SVFAGVGERTREGNDFYHEMTDSGVLDKVALVYGQMNEPPGNRLRAGLTGLTMAEHFRDE
GRDILMFIDNIFRYTLAGTEVSALLGRMPSAVGYQPTLAEEMGQLQERITSTKVGSITSV
QAVYVPADDLTDPSPATTFAHLDATVVLSRQIAELGIYPALDPLDSFSRQLDPQIVGQEH
YDVARSCQKTLQRYKELQDIIAILGMDELSEDDKLLVSRARKIQRYLSQPFFVAEVFTGS
PGTYVSLKETIRAFKAIVAGEYDHLPEQAFYMVGTIDEALAKAQKLQQG
>gi|198283202|ref|YP_002219523.1|
MSTDNYDVTIIGSGPGGYRAAVLAALRGKRTAIIERKTWGGTCLNRGCVPKKDWHETAKW
IEQSRHFQKRGVIGPVLRGNMAQAWQHQHDVVETVRGSYLDYLKRLGIHLYDGTGSFLDA
RRIAVEGVGGLVEIHTETSIIATGSAPSLPRGIVPAAGKVLTSDMLYDNGVPHGDRVILV
GGGVIGTEFAYIFTQLGKQVEWLVHSTPLAHTRYSPQARDILHAALAGLGIHPQSGFRIH
RMETTTEGVTVFDDQGKPIHGDWVLLATGRHAYTEGLGLENTRITLDDHGFVQTDAALET
GEPGIYAIGDAVGPIMNANQALNDARIVIHNLLSTEKQERDPLWVPELVYSAVELARIGM
DDEAAEDAGFEPAVGFAAFETSPRALGQDDGVGFVRLLADMDSGELLGGEIVGRDAGELI
HLLANGGDHDGMLRRIVETRTNHPSRAEELVNATETLAARWGLEEQIFGPSD
>gi|198284784|ref|YP_002221105.1|
MNNYVPVDGLLNGRVIIVTGAGEGIGRCAAVEFARLGAEVVLLGRTQRKLEGVYDEIVDS
GYKEPVIHPMDLLTAKGRDYQDFAQRLKESLGRLDGILHNAAELDILTPIQYYDEELWES
AMKVNVTAPYLLTQACLPLLLASEDASIVFITDDCAREAKGYWGAYAVSKAAVQHLGLTL
AIELQNTNVRVNVINPGPCRTGMRVRTHPGASIMSVPPPIAIMPLYEYLLGPDSKNTRGQ
IMNARDWLDAEHDDRQIVAVLEQ
>gi|198284558|ref|YP_002220879.1|
MFDNLTQKLTQTFKNLRGQGRLSEDNIRDALRDVRLALLEADVALPVVKDFINNVRESAM
GEAVVKSLTPGQVFVKIVHDELVQLMGAHNDSLDLSARPPAVILLAGLQGSGKTTTSAKL
ALWLKDKEKKRVLMVSTDVYRPAAMEQLVHLGKDIEVDVFPSSPGQQPVRIAQDAVEAAQ
RGVYDVLIVDTAGRLHVDGEMMAEAQALTAAVKPVELLFVVDAMTGQDAVNTAKAFNDAL
PLTGVILTKADGDARGGAALSVRAITGKPIKFIGIGEKIRKGLEPFYPERMASRILGMGD
IVSLVEQVQQDVDEDQARKMTQKLRSGKGFDLEDFREQLRQLERMGGMASIMDKLPGMGE
LSAEAQSAMQDGKPMRRLEAIINSMTPGERHHPDIIKASRRRRIAAGSGTTVTEVNKLLK
QFEMMQKMFKKMGKGGRGLSRLLGMNPKSMLKGGLPFR
>gi|198284349|ref|YP_002220670.1|
MTRKWFGTDGVRGQVGDSVIHPEWVLRLGWAAGHVLTADAPGRPRVVIGKDTRLSGYMLE
SALESGLAAAGVDVLLVGPLPTPAIAYLTRTLRADAGIVISASHNPYQDNGIKFFSGDGY
KLPDAQEEAIEAWMDRPMALSASERLGKARRVDDAAGRYVEFCKTTFPADLDLRGIHLVL
DCAHGANYKVAPMIFGELGATLELLGAEPNGVNINDQVGSTHPEALRAAVLRTGADVGIA
FDGDGDRLLLVDGRGELLDGDEILWLLARNMCQNGGLSGVVGTVMSNLALEQALAGCGVP
MLRTPVGDRYVLEAMRRHGYPLGGESSGHIITPANTTGDGILAALRILAILRRSGVTLAA
LREGYSAFPQVLKSVRMAGAQTLLDQSSAHQLIADAEDRLGGSGRLLVRPSGTEPVLRIM
VEAASADMAADVAAALTSGLTKLALAGAVPRPRN
>gi|198284278|ref|YP_002220599.1|
MPQGLVAEPAQGAALADQFGRRVTYLRISVTEHCNFRCSYCSPEEGTPFFVRKDHLQAEE
YDRLIRIFSGLGVRHIRFTGGEPLLHPRILSFVGFARRHGVGKISISTNGVLLGRRADAL
KQLGVNNLNVSLDSLDPEVFARVTRGGDVRRVLEGIDAAIRAKIPRIKLNVVLLRQDNGD
SLPALLEYAIQRGVDIRFIEAMPLGEAGADARETQFLSAAEAQQVIEQHFGPLQPVIRPA
DNGPARLYQLPAVRSQVGFITPISDDFCATCNRVRLTATGRLVYCLGQDGGLELLPLIRG
AASDGQIAEAITQGIWRDKPEHHHFVNDPNRSARVFMMRLGG
>gi|70606366|ref|YP_255236.1|
MIEKLVINRLLQLLEEDLYPEDITSRVIRGVKVKGIIFSKENKSILAGNKFIIPFLEYLG
LKVDYYRKDGELFSKGENILIFQGDAEAVLGVERLVLNMLSRLSAIATETRKMVNIAREI
NPKVIIAGTRKTTPGLRIFEKYAIEIGGGDPHRYSLYDMVLIKDNHISIIGNVKDAIKQA
KEITSFSKKIEVEVSNINDAIEAYKAGADIIMLDNFSPQEVKEVVKMLKGKVLLEASGRI
TPENVKEYAETGVDIISSGYLTHSVRSLDLSMDVEKLT
>gi|198284121|ref|YP_002220442.1|
MRTLTADLAILGNGPVARSLVLALADSPLRVLMLDTYPLAQARPRLTERTIALALGSHRL
LRRLGVAMPLADAAAIRTVQITQQGISGRVLLEHSLLHAPEQRLGEVVGLEILTDALAMP
LATCRTLQQESPGPLQALQWFPDRVQLDWPDLRVEAALTVVADGGHSDLARLAGLRRMGW
DHNRHAIIATVTPQQPLPGIAFEHFLESGPLAFLPIGKDQFSIVWSLRPGDASRILDLSD
ADFLEALNRQRPSSLPPLVTTGPRSVYPLFFQRFWADPGQRLALAGNAAQTLHPLAGQGY
NLGLRDVLTLGALLREAAERGDDPGSRSLLADYSRTRRRDRLETIAFTETMNRLFSSPRL
PLRLARAAALTLLDQTSLGKRELAARLAGIHLPVQSAIPDLVTDGYHVR
>gi|198282938|ref|YP_002219259.1|
MTDTLDDAALLRYARQILLPEIDIAGQQALAAGRVLIIGMGGLGCPAAQYLAAAGVGNLT
VCDGDQVDLSNLQRQILYGEADLGRPKALAARDRLRAMNQQIRVSAWVESAQPESLAAAL
DTHDVVLDCTDNFGSRHAINRACRNAGKPLVSAAAIRWEGQLAVFDFRVSESACYACLYP
DGVEDTEDTCSRSGVLGPLLGVLGSMQAAEAIRLLCTGHSPLAGQLLLVDAQSWQWRQIA
LRRDPACGVCA
>gi|218666571|ref|YP_002426658.1|
MGFMGEITRALISVSDKRGVVEFARRLQDFGVEILSTGGTAKALMADGVAVQEVGDYTGF
PELLEGRLKTLHPKIHGGLLAKRDDSSHTRQMAEYGIPAIDLLCVNLYPFAETIASADCT
LEEAMENIDIGGPTMLRAAAKNWEGVTVLVDPDDYAAVLQEMEQSYGGVGASTRFRLATK
VFAHTARYDGAIANYLSSLGPDGNRTTFPQTLSLQFKKAQDLRYGENPHQAAAFYRDGSG
GGLADAHQLQGKELSYNNIGDGDAAVALVMEFAEPACCVVKHGNPCGVAVGPDLLGAYQR
AWAGDPISAFGGIVACNRPLDAQTAELISDQFIEMVLAPAILPDARPILAKRKNLRVLAF
DDGRAWRRTGWDYKRVRGGLLVQNFDQAMEAETDWKVVSERAPTVQEARDLAFVWRVGKY
VRSNAIVYGREGQTVGIGAGQMSRVDAARCGVAKALELGFDLHGAALASDAFFPFRDGID
AAAAAGVKAIIQPGGSIRDEEVIASANEHGIAMVFTGVRHFRHG
>gi|198282703|ref|YP_002219024.1|
MPEKIIELFTDGGCRGNPGIGAWGVWLRLAGQERVLWGFVPETTNNRMELTAALRGLEAL
KRPSAVRVISDSRYLRDGMTQWLAGWQRRGWRTAGGDAVKNRDIWELLAAVAARHQVQWE
WVRGHSGHIENERVDALLNRVMDQYAAGGQAREGEGWL
>gi|218665413|ref|YP_002427607.1|
MIPEIDQQWVGKLLRTSAERFVLPRFHAVSASRKPDGSIVTSADIDSQNFLQDMLTARYP
DIPLLGEEMSATEQTRLLHEADALWCLDPLDGSSNFAAGVPIFGISLALLQGGHSVLGWV
YDPVRAELFSAAKGSGARVDGVRMAVRQAPALGQCVGVVDYKRLDRALALRLIDERPFHS
QRNFGASVLEWCWLAAGRYHFYLHGAQQLWDRAAGALILHEAGGRATQFNGGSLSENDLQ
TRSVLATLDPRLHQSWSRWLEAVGETPAEFPKAAL
>gi|16081919|ref|NP_394325.1|
MKNYMGCVKDITFNDFNRLIDEKKSFIIELWADWCHPCKIMAPYLEEACQKLNACYFYKI
NIDENPEIVDTLNVNSIPRIIMFVEGQRQAELKGFQKLQSIIDQISKIPCDSV
>gi|198283277|ref|YP_002219598.1|
MKIKGVAFVLGVMSLGVAGLAQAETISAAGGTAIYPVLSKWAETYKQKTGIMVNYQAIGS
GGGIAQIKAKTVAFANSDMPLQPEYLNKDQLVQFPAVIIGITPVVNVPGIKPGELTFNGA
VLTGIYLGKIKKWNDAAIADLNKGVHLPDMNITVVHRSDGSGTTFNFTNYLAKVSPEWKQ
RVGDNTAVSWPVGVGGKGNAGVAAYVQRIPGAIGYVEYAYAKENHMAYGKMINAAGKVVA
PDLATFQAAAANADFTKVEDFYVILTNQPGAQSWPISAATYILMRQDAHKTVNAGVLKFA
RWFLTAPQAQAEARGLDYVPLPKTTVTQIEAYWKRNLGQ
>gi|198283106|ref|YP_002219427.1|
MRLCGFEAGLQHPFFLMAGPCAIESESLALRTAEDLRDICARLGIPFIYKSSYDKANRSS
GQSFRGPGMDEGLRILEKVRREVGVPVVTDVHEKEDVSAVAEVVDVLQTPAFLCRQTDFI
QAVAAAGKPVNIKKGQFLAPWDMLHVASKAKATGNEQIMVCERGASFGYNNLVSDMRSLA
VMRQTGCPVVFDATHSVQLPGGQGDRSGGQREFIPVLARAAVAAGVSGLFMETHPNPADA
LSDGPNAWPLGRMEDLLRILQHIDHVVKNQDFPENYPEELV
>gi|198282161|ref|YP_002218482.1|
MAKIIVITSGKGGVGKTTTSAAFASGLALRGYRTVVIDFDVGLRNLDLIMGCERRVVYDL
INVIQGEAKLQQALIKDKRCENLYVLPTSQTRDKDALTTEGVTAVMDELRKDFDYIVCDS
PAGIESGALMALYHADEAIVVTNPEVSSVRDSDRILGILAARSRRAEQGEEPVKEHLLLT
RYSPKRVEDGEMLSLGDVKELLRTPLLGVIPESEVILQASNQGIPAIHMENSDVAEAYKD
VVARFLGEERPLRFIQPVKVGFFKRLFGG
>gi|198283159|ref|YP_002219480.1|
MWKQTGDQMAPAVQGLGYVPMVVEQTGRGERSYDIYSRLLKERVVFLVGQVEDMMANLVV
AQLLFLEAENPDKDIALYINSPGGSVTAGMAIYDTMQFVRPKISTVCIGQAASMGAVLLA
AGAEGKRYALPNARIMLHQPSGGFQGQAHDIEIHTKEILRIRERLNDILVHHTGQGRERI
EQDLDRDFFMSAEEAQTYHLVDAVISHRGENETA
>gi|15899609|ref|NP_344214.1|
MVKRNKVIKQQSCPLIDTINVISRKWLLLVLNTIGNEGKLGFNSILNSIDDISPKALSDV
LKTMEEMGLVKKVIVKSSPPRVEYSLTYEGKKLRKAVIPLFKWAAEHTGHYECPILQSNK
LNKEEYS
>gi|198282600|ref|YP_002218921.1|
MKFIDEVRIHVASGNGGHGAVSFRREKFIPFGGPDGGDGGRGGSVYLVAQASLNTLIDFR
YQRRYRAENGHGGAGRQMTGRAGHDLEIKVPVGTLVYDDDTHELLGDLRFEGERLLIARS
GRGGHGNLFYKSSTNRAPRQFEKGGAGEERDLRLELRLLADVGLLGLPNAGKSTLIRAVS
AARPKVADYPFTTLYPNLGVVRVAAHESFVLADIPGLIPGASEGAGLGTRFLKHLSRTRL
LLHLVDMAPVDGSDPAMNIRALEMELAAYSPTLAARPRWLVVNKSDLLPGEEAEARFQQI
CTALQWESPAFLISAASGAGCEALVYAIWQALPDLPPAADPTQTEDWGDESDAGERLENW
EGDDLDADWEEEQV
>gi|218665903|ref|YP_002426623.1|
MINLDLQGRRALVTGGSGGLGRAIAETLATAGAQVAVHYRKGLDEAEAVVAAIQKRGGTA
QAFQADVADPAAVERLLQEIESAFGGLDILVNNAGMDGPRASVGDDDPQVWEKVLAVDLM
GPYYCARAAIPRMEKAKRGVIINITSVHEFIPWEGYSAYTSAKAGLSMFTKTLAQETADK
GIRVVAIAPGAIQTPINQSVWSDPQSLKDLNEKISMGRLGNPEEIGNVAAFLASDLASYI
TGTTLAVDGGMLIYPEFRHGG
>gi|198282663|ref|YP_002218984.1|
MAKYTGPSCRLCRREGGKLFLKGEKCFSDKCPVSIRAYAPGQHGQRRGRVSEYGGQLREK
QKIRRIYGVLEGQFRRYFQRASQARGVTGELLLRFLELRLDNVAYRLGFGASRAEARQVV
RHGHILVNGRRVDIPSYQVRAGDVVSVAEAARTHIRIAASVEATAGRGFPEWVSMDTTEL
KATIKAVPVREDMAPDLNEQVVVELYSK
>gi|16081353|ref|NP_393681.1|
MESTYVNKDEEIDRLINDLKSNGSLDYGFHDNINPVYSTGKGLSRQVVEEISEIKKEPDW
MRRIRLHAYEIFMSKPVPTWGPDLSGIDWENMTYYSRPDEVKATNWDEVPKEIKDTFEKL
GVPEMERKYLAGSIAQYDSEGIYNSIKKEWEEKGVVFMDLDSALKRYPDLVKEYFAKAVP
PSDNKFAALNVAVWSGGAFLYVPRGVHVDMPLQTYFRINGEATGQFEHTIVVADEGSSVH
YLEGCTAPVYSKDSLHAAIVEYYVMKNAHGRYTSVQNWSNSVYNMPTKRAWVEENGNMEW
VGGSLGSKVTMIYPSSYLRGRNATTSNLNIALAGPGTVKDTGAKAIHMAPNTSSKIIAKS
VSLGDGKSIYRGLVRINKDAVNAKSHVQCDALLINDESVSYTMPHDEIYEPTANFTHEAT
VGKIGTEELTYLRSRGLSEDEASSLIVLGFLDDVMKEIPMEFAVEMNRLVKLEMSKMGAV
G
>gi|218665390|ref|YP_002426572.1|
MNMIDADGYRPNVGMIICNEQNQVLWAKRRGENAWQFPQGGIDYAETPEQAMFRELEEEV
GTAKVCIIGRTRGWLRYEVPCARHRVSRRRYRGQKQIWFLLRFEGEEAEINLRTRQPEFE
DWRWVDYWMPVNEIISFKRRVYWQALQELAPLINMNPPPMTDPCRSENRHPVVGNR
>gi|198284918|ref|YP_002221239.1|
MATLNAGTRFTARVVLLDLDGTLVDTAPDLAGAANHVLQKLGRAPAEMPVIRGFIGNGVR
ELMRRALAIHSDPSEVELDAAMVDFSKYYGEHLLDHSVIYPGVRRTLETLQAQGRELVCI
TNKTAAFTVPLLQRLDLYDFFGLILSGDSLPRKKPDPLPLTHTAEHFHQPVENCLLVGDS
RNDAEAARAAGMPVACVTYGYNGDEPVHCLEPDAVLDNMSELLDILA
>gi|198282640|ref|YP_002218961.1|
MALIKTKPTSAGRRFVVKTIDTRLHKGNPHSALVEVQSHSGGRNNLGRVTRRHQGGGHKS
HYRLVDFKRNKLDIPGKVERLEYDPNRSAHIALICYVDGERRYILAAKGMSVGDPVLSAE
QTPIKPGNCMPLRGIPVGSVVHNVEMRPGKGGQIARSAGASVQLMAREGDYAQLRLRSGE
VRRIHVSCRATIGEVGNEEHGSRQLGKAGATRWRGVRPTVRGVAMNPVDHPHGGGEGRTS
GGRHPVSPWGQPTKGYRTRRNKRTSNMIVRRRSR
>gi|218666102|ref|YP_002426531.1|
MQYANPNTEGAVVNFKERYDNFIGGRWVAPVRGEYFDNISPINGKPFCQIPRSSAEDIEL
ALDAAHAAKDAWGRTSVTARSNILLKIADRIDANLEMLAVAETWDNGKAVRETLNADVPL
SSDHFRYFAGCLRAQEGTIGEIDENTVAYHFHEPLGVVGQIIPWNFPLLMACWKLAPALA
AGNCVVLKPAEQTPASILVMMELIADLLPAGVLNVVNGYGVEAGKALATSKRIAKIAFTG
STPVGSLIMKYAAENIIPSTVELGGKSPNIFFADVLDQEDAFVSKAVEGAVLAFFNQGEV
CTCPSRLLIQESIYEKFIGMVVERSAQIKRGNPLDTEVMVGAQASQEQYDKILSYIQIGK
DEGAEVITGGAVETMSADYCEGYYIQPTLLKGTNNMRVFQEEIFGPVVSVTTFKDEAEAL
AIANDIEFGLGAGVWTRDMNRAYRMGRGIQAGRVWTNCYHMYPAHAAFGGYKKSGVGRET
HKMMLDHYQQTKNLLVSYDINPLGFF
>gi|16081541|ref|NP_393897.1|
MKIKMQDSVSFRMEFREFGKTGEKISKIGVGTYYDVGWMFLARFGRKSGSEMKIRAIRTA
VENGVTLIDTAEVYGSEDLVARAIEGVDRESLFIATKVWITHLSYDSAIKACKRSLKRLN
MKYIDLYQIHFPSPIGDIEGTLRAMEKLVDDGLIRYIGVSNFNLDQLKHAMEAMKKYEIV
SNQVHYSLRHRDPETDMIPFAEKNGMAILAWYPLEHGDLVRDEAYPTAFLSDLRKRYPEM
RASQIALSYLMEANSNVFPIPRASNPDHVLENINSVKYHLSEGEIKILKDSFRSL
>gi|16081345|ref|NP_393669.1|
MDENRGSRIAINLTGKIALVTGSSSGLGAAIAKYMARAGAKVAVHYRSGKDRADAIVDEI
KNDGGFAMAFYGDVSKKEDVQKLFSEIDSKLGTVDILVNNAGIDGKRELVGEDDPDDWEK
VIEVNLMGPYYCAREAVKRMKPKKSGVIINITSVHEYVPWSGYTAYSSAKAGLSMFTKAL
AQELSDYNIRVVAIAPGAIKTPINKDVWGNPESLKDLLNKIAMPRLGEVDDIGQAAVFLA
SDLASYITGTTLLVDGGMALYPDFKHGG
>gi|15897179|ref|NP_341784.1|
MPLYVIDKPITLHILTQLRDKYTDQINFRKNLVRLGRILGYEISNTLDYEIVEVETPLGV
KTKGVDITDLNNIVIINILRAAVPLVEGLLKAFPKARQGVIGASRVEVDGKEVPKDMDVY
IYYKKIPDIRAKVDNVIIADPMIATASTMLKVLEEVVKANPKRIYIVSIISSEYGVNKIL
SKYPFIYLFTVAIDPELNNKGYILPGLGDAGDRAFG
>gi|198282700|ref|YP_002219021.1|
MATQVDRYGPLLLFPPDMTRAVEPLCTTLDNGVTVISERLPGRRSVALSLTVGNGSRDQA
PDENGFAHLLEHMLFKGSTERDGDALNAAMESLGGTINAFTDRESTVFHGTVLAEDAADA
FTLLAELLTKPRFDHADLRLEKRVVAQEAAMAAEDVEDWAQERALAEIWGPHPLAWPVLG
NAQCIRSASRKRLQAYHQRILAESPLIVTAVGEVEHGVLCAWAEAAFGGPHGGARTAVPA
PRFHGGQKRLRRAQAQQAHLIWMAPGCSVAAEDYLAHVVANAILGGGTASYLFRELREKR
GLAYQVFSHLDPLRDCGEWTLYAATPGAQHVQAVAAMAEVLATLLEHGPTAADMIWAKRS
LRIQLLLGQEDAEIRMSRLTRQWLYLGRLVPAEESLRTLAAVDADAVLRVLRKAWTERFE
LICLPARR
>gi|198284607|ref|YP_002220928.1|
MSMIIDRRSSGTRSTANQDRLQRRVRARLKVAVEKMARSGSIEDLANTDQPVSIPTRDLH
EPSFRRDLSDTSWERVLPGNKEYQRGDEINKPEGGGSGKGRAGAPDGLGEDEVAIVLSAD
EFLDLLFDGLALPNLRKMAQGDIQADQWRRAGFIKDGSPSRMHVGRTMRAARARRLALRA
GKRRELQDLLDARNVLQEEIQGRLAQKQDVSVEQERLSELNHQIDALERKIKAIPFIDEA
DLRFAHIDQQPHPITNAVMFCVMDVSGSMGEKEKDLAKRFFLLLYLFLHRHYQAVQMVFI
KHHSTASECSEQAFFGAREGGGTLVSPAIILSEEIMRQRFPPDRWNVYLAQVSDGDNYFA
DNAVVEEHLLNLLPRLRNLFYLEVNRDSESDLLRLYDAIAQDFPELVTARASEREDIYPM
FRTLFATEETPSHV
>gi|198284461|ref|YP_002220782.1|
MSISIIAGRHRGRRLLTPAGRTLRPTPGAVRERLFNWLEGQVAGARVLDLFAGSGALGLE
AWSRGAREVVFVERDPGHRRLLARNLAACGVAAQQLAGTDALGYLQQCTRPFDILFADPP
FDQGWPARMARLLWKDRKLAAGGWLYLETSAAEQWDDALIPRHWQAHRRGHCGTAHYVLY
RTLPEHPHD
>gi|198283700|ref|YP_002220021.1|
MKGGLGNIMKQAQQLQERLQKTQEELAQVEVQGHAGGNLVEVTMTCRHDVRRVRIDPSLL
TDGDQEMLEDLVAAAINDAVRTAEKVSAERMSEVTGGMNIPGMNLPF
>gi|198282606|ref|YP_002218927.1|
MSAHHENGEQSQALVPTTHFGYQEVPETEKEQLVRGVFSNVASKYDLMNDLMSLGVHRLW
KRFTVDLARPRPGQRVLDLAGGTGDLAAAIYPRVRPNGSIVVSDINPEMLAVGESRLADK
GIIAGVEFVEANAEALPFPDREFDLVTLAFGIRNMTHPERALKEIHRVLKTGGRVLILEF
SHPRWPGLQTMYDMYSFKLLPRIGELVAKDRESYQYLVESIRRFPDQETFKVMMEDAGLE
RVEVFNLSGGIVALHRGFRMD
>gi|198283065|ref|YP_002219386.1|
MGKNEMSTLAPAAQICDVLVIGGGPAGSTISALLAGRGYQVTVLEKAYHPRFHIGESLLP
ANLPLLRELGVAEEIRRIGMEKWGAEFNSPYHAEKMQTFSFADAWDKSMPMAYQVRRSEF
DEILIRNAERKGAKVMEGCRANAVEFLRDNAGVLVHAQHGDDRQETWQARFLVDASGRDT
FLGNRLKSKRRNSKHNGSALYAHFRGAQRLGGREEGNISLFWFEHGWFWFIPLADGTTSV
GAVVWPYYLKSRSKPVNEFFQETIEMCPALAARLVNAQRTTDVEATGNYSYACDQTHGPN
YLLLGDAFAFIDPVFSSGVMLAMQSAFIGAETIDTCLREPQRAARALRDFDRRVRHGGKV
FSWYIYHISQPAMRDMFMRSNNVLRAREAVLSVLAGDIFRKTPIWPSLAVFKGIYYLSSL
RHARRSWAAWKRRKEDIRV
>gi|198283676|ref|YP_002219997.1|
MSKDVGLVIIGTEILSGKREDRHVDRSRRQLARRGYGIAWCLIVPDIRNILLSQLRWAMA
QSLPFFSFGGLGATPDDLTRDCAAAAADVTLSRHPEAEEWIRRQYGEKAEPVRIRMADLP
AGAKLIPNPVNNVPGFSVGNGHFFPGFPQMAEPMSDWVLEQYFPPVVADVEARILLPHAR
EGDLVPLMESFCVTHPEVRFSSLPSFKTDGPQIELGVAGWEQDVQAATRDLKARLERMGL
EVRDLALPES
>gi|70606360|ref|YP_255230.1|
MHFPLIPMVKLEEIKQIFKPKLLPIIWNKTKLTLLDQSRLPFEKIYVDVTKVEEVSDAIR
TMKVRGAPAIGITAGYGMVLAIQDSISLEKAISDLTKAKKILDESRPTAVNLMWATSRML
NKAKDLVEQGNAKSVKELKELLEIEANKIFEEEYEAELKIGLYGIEKVNDGDTILTQCNA
GGLATGTGLGTALAPAKLANALGIKVSVIAPETRPWLQGSRLTVYELMEENIPVTLIADT
AVGLVMFKKMVNSVMVGADRILSDGHVFNKIGTFKEAVIAHELGIPFYALAPSSTFDMIS
TVDQVKIEERSPDEVRSIKGVYISPKEVKVYNPVFDVTPPKYVSAIITEYGIIYPPFDKN
MRRMLGK
>gi|16082617|ref|NP_394823.1|
MVVPNGEGDKTAAVVGLQFGDEGKGKITDYLSGSYDVVVRFNGGTNAGHTVVTDEGTFKF
HLLPSGSLRTSYVVLGSGMVIDPVALIPEIEIVRKINPALKIIISRNAHVVTKMHRQIDV
EEEKIRSSLMIGTTAQGIGPTYEDKYARTGIRMVDISDIDLIKEKIETMYRMHSNLLANT
EFSNLAKREEMAKEIYEAGIKLTGYLDYTEVAIDRLYSQGKRILFEGAQGVFLDPDFGFY
PFVTSSNTISASVYTGTGFSLRKVNRIIGVAKAYVSKVGEGPFPTEITGDLAKQLRDLGG
EYGTTTGRPRRVGWLDLPMLKYAVRIDDVDEIAITKVDTLGMLDTVKVCRQYLIDGKPID
YVPRDMNTIKKIEPVYDEFEGWGAISDSISGRKISIDQLPSKLVKYIKYIEDQVGKPIGI
ISMGKERNRTVRIIK
>gi|218667647|ref|YP_002425837.1|
MKVTVVGTGYVGLVTGACLAQVGNQVLCVDVDADKVARLQTGDVPIHEPDLPAMVQEGIA
GGRLRFTTEVAEGITHGDFLFIAVGTPPDEDGSADLRHVLAVAGDIGRHLQRPVTVINKS
TVPVGTAQKVRARIAAVLQDRAADIVFDVVSNPEFLKEGAAVADFMKPDRIIIGVDNVAA
AERMRVLYAPFNRNHDRLIIMDPPSAELTKYAANVMLATKISLMNELAGLAERMGADIEQ
VRRGIGADPRIGYAFIYPGCGYGGSCFPKDVRALEYSARQYDFDAPLLAAVEKVNDRQKG
LLEQKVVRALGEDLTGKTIAVWGLAFKPNTDDMREAPSRVLMEALWRRGAQVQAYDPVAM
EEARRIYGGEPALRLCSDPYMACEGAEALVICTEWQQFRSPDFVRMRSLLRQPLIVDGRN
IYDPAVVRAEGFAYHAIGRP
>gi|218665149|ref|YP_002424691.1|
MPSAQSDLRHCWHPDGGTSVYGILGFPVNHSLSPWLHRLFAAQQELDLVYVPFPVREEDI
AVALAGLPALGIRGVNVTVPHKEAVLPLMQWLSAEALAIGAVNTICFTPSGMQGHNTDAP
GFLRALERATGDGWRQCPATVIGAGGAARAIVYALGHAGCPAIYLANRHLPRAEVLAAQF
PGLPVHPIPLDRAALSAVLPRSRLLVNTSTRGLHGEGHPELDLARMPGNGSVYDIVYNPL
ETPLLQAARQAGLGAVDGLGMLVEQGAESFRIWTGTLPQTAAVEEILRRWLQTRNTSR
>gi|198282727|ref|YP_002219048.1|
MNLHEYQAKRLLAEEGVPVPRAIPAFSVREAVNQARELGGPAWVVKAQVHAGGRGKAGGV
RMVDSIAQVEKAAQELLGKPLVTAQTGPQGQHVAALLIEEPSRIARELYLALMVDRGQAR
ITFLATREGGVDIEELAASRPEALHRVVVEPSTGFLPFQARQLGFQFGLDAGQVQQLTRI
MQGMYRLAQRLDALMVEINPLAITAEGRLLALDAKVVMDDNALYRHPESDELFDSTQQDG
REITARQFGLNYISLEGNIGCMVNGAGLAMATMDLIKLHGGEPANFLDVGGGAAADKVNQ
AFKLILSDTRVKAILVNIFGGITRCDLLAEGIIQAAAEVGLHLPVVVRLEGTRKEEGMAL
LRESGLSLITADGLTDAAMKAVAAAQG
>gi|198282755|ref|YP_002219076.1|
MDLRSELEKIGERARSAQRRLQSADSAAKDSALRAMAEFLRRDADNLQRANRKDLRSAEE
AGKDAAFIDRLRLDEARIEAMARGLEEIAALPDPVGEITDLRYRPSGIQVGRMRAPLGVI
AMIYESRPNVTADAAGLCAKSGNAVILRGGSESLHSNMAIAERLRAALGRANLPLDLVQY
VNTAEREAVGILVGMDRYVDVVIPRGGKGLISRVKADATVPVIMHLHGNCHVYVDADADP
RKALRVVLNSKTQRLGTCNTAESLLIHQERMDDLLGPIAAALQEKGIEVRACERGLPRIP
GAIAATEEDYGAEYLGPIISLKVVDDLDAAIAHINRYGSQHTESIVTENYTQARRFLREV
DASSVMVNASTRFADGFEYGLGAEIGISTNRLHVRGPVGLEGLTLQKWIVLGDGHIRS
>gi|198282644|ref|YP_002218965.1|
MLQPKRTKFRKQHKGRNRGVATRGSKVSFGEFGLKAVGRGRITARQLEAARRAISRHVKR
GGRIWIRIFPDKPISKKPAEVRMGKGKGNPEYWVALIQPGKVLYEMEGVTEEVAREAFAL
GAAKLPVQTAFVSRRVMG
>gi|198283905|ref|YP_002220226.1|
MMAQILFAGDVMGSAGRRALRLALARLRQEGPLDAVVVNGENAAGGMGITAAIVREFRSW
GVDVITAGNHVWDQREALTFIREEPRLLRPCNAPPGTPGAGWVVVEAQGGWRLGVLNLMG
RLFMHPVYDCPFRTADAVLAQEAMDCDVILVDMHAEATSEKTAMGWHLAGRVAGVMGSHT
HVPTADERVLPGGTAYQSDAGMCGCYDSVIGVDKDAAIRRFITALPGHGEAVDGVATFCG
LLMTVDTGTGRCSAVRRVRYDFPQEIS
>gi|198282659|ref|YP_002218980.1|
MSKEDTLEMQGEVVENLPSATFKVRLENGYVVNAHISGKMRMHYIRILPGDKVTVEMTPY
DLTKGRIIYRAK
>gi|16081401|ref|NP_393738.1|
MRTERDVIGEVQLPDNVFYGINTARARENFRITGLTADSDHIVSIAQVKKAAALANADGG
ALDKEKADYISKACDEIIGGKYHDQFVIDVYQAGAGTSYNMNANEVIANVALTLMGKNKG
EYSVIHPNDHVNMSQSTNDVYPTMMRLTVSKKIRKLKDALNELIESLEAKSREFRGIAKP
GRTHLQDAAPVTLGLEFGAYAYAMKKDRDEIIDASDYIMELNIGGTAVGTGINTAKNYQE
NVVKHINEITKENFRKSTNLLGIMQFMTDFSRVMNAVTNLALDVEKIANDIRLLYSGPGA
GIHEIIIPAVQQGSSIMPGKINPSIAEAMNMICHSVIGAQQAVNMSVQAGQLELNVMMPN
IDYELTRSIDIMTNGLKMFKQKLIDGIKANVPVCREHLANSFGSAALLNPYLGYDNVAKI
VREAVETGKSIKSLVLATGKLTEEQYMKIMDSGVPKD
>gi|218666777|ref|YP_002425079.1|
MAVGTVKWFNDSKGFGFITPEDGKEDVFVHHSAIEGTGFKTLAEGERVNFEVTRGPKGLQ
AEKVRRA
>gi|198284018|ref|YP_002220339.1|
MSYGLLRPLLFTLDPERAHTLSIAALEALGHMPRGLARVARRYTAHDPRLAQDFWGLHFA
NPVGLAAGYDKDARATAALPALGFGFIEIGTVTPRPQPGNPRPRVFRYPAQQAVINRMGF
PGEGAAAVARRLAALPGHPVPIGINLGKNKDTPLERAQDDYVAALELLFHYGDYLCINVS
SPNTPGLRLLQGEEALRGLLKAVAAANQRLALQHQRPPLPLLLKIAPDLDNDDLNAIGSL
ALGTAPLVNGFIATNTTIERPASQPGLSESGGLSGAPLLQQSNAVIAQLYRATQGQVPII
GVGGILSAADAYAKILAGASLVQVYSGLIFRGPGLVREILEELPGLWLKDGYPDLAHARG
STA
>gi|198282579|ref|YP_002218900.1|
MIPQNIVFIGAGNMARALIAGLRRQGIAGEQIQVHAPSSAHRDALAEEFGIRSLAATAQS
LPANSVVIYAAKPKQISAVLALWRQAFADAGVLFLSVAAGIDSARIAAELNPGSAIVRGM
PNTPAQVGAGATALYARDSVSAAQRQTAGFIMSAVGEIYWLSDESLMDAVTALSGSGPAY
VLLFLEALEDAAVLQGLDRATARALALQTVLGTAQMAAASTLSPTALRHQVTSPGGTTAA
GLAVWEEHLRPLAQRALAAAAERSRALGSPEKDIP
>gi|198284521|ref|YP_002220842.1|
MSRDKTLFVCQECGSISNKWLGRCPDCGAWNSFVEQRVEKTVAKSQTTYATASPPQFLHA
VPITDVGRSTTGLAELDRVLGGGQVPGAAILLGGEPGIGKSTLLLQTAHHLAQVSKVLYV
TGEESAAQVALRAQRLGLGRSPVRVVAENHLEAIEGLLRGEQPALVLVDSIQTVYTDTLQ
SAPGSVAQVRECAARLVRFAKATGTTVWLVGHVTKEGAIAGPRVLEHMVDTVLYFEGEAG
SPYRIVRAIKNRFGAANELGVFQMHEEGLSEVANPSQLFLSQHERPVAGSVVLATQEGTR
PLLVEVQALVTPSPLANPRRVAIGLDPNRLSLLLAILHRHGDSMFFDQDVFVNIAGGIKV
NEPAADLAVALALVSSFRNKPLEGRRVVFGELGLAGEVRPVAGTEARVREAVKLGFKGAI
LPRSDKISAAATFKLHPAGRLGDAMEAAFAAE
>gi|198284746|ref|YP_002221067.1|
MSATLRFGEGNLQYDAQGRLRHLLSTEGLRERELLQILDTAESFLSIANRSVKKTPTLRG
RTIANLFFENSTRTRSTFELAAKRLSADVLNIAVSTSSASKGESLTDTIDNLMAMQVDGF
VIRHPEAGAAHLVARHLGDSALVVNAGDGQHAHPTQALLDVFTIRRLGGPIEDRVVAIVG
DVFHSRVARSQIHALSVLGCPEIRVIGPRTLVPEELSALGVHVYHDLQAGLRGVDVICAL
RLQRERMESHRLPSLDEFHRRFGLTPERLQWAEPGALVLHPGPMNRGVEIASEVADGAQA
VILQQVAHGLAVRMAVLAILAGAAGGA
>gi|16081279|ref|NP_393591.1|
MDSEAIPSYEDILSAKAYLEGRINRTPLIKSTTFGNEYGSEMYFKLENFQKTGSFKSRGA
LFKFSKLSEDDRRRGVLTASAGNHAQGVAYAAKVNGINAKIVMPEYTIPQKVNAVAGYGA
EVILHGFDYDEAHRYADDLARKENRVFIEAFNDRWVISGQGTIGLEIMEDRPDIDTIIVP
VGGGGLISGIALAAKHHNPHVRIIGIESELSDSMKASLREGKIVAHTSGVSICDGISVKY
PGDLTFNIAKDYVDDIVTVTEESVSKAIYRLFERMKIVAEPSGAVGLAAIMEGKVDVKGR
KVAIVVSGGNINPLLMSKIIYKELENLGQLVRIECIIPDRPGNLYRIAEAIAKNGGNIYH
AEVDNLRKETPPGFQSVIFSVNVRGQDHLDRILSTLREMGYIFKVT
>gi|70607586|ref|YP_256456.1|
MVVRYKLFINGEFSEPHSGEYKVKTSPIDNSPLAEIAVGDREDAKRAIDSAYEAFKGWSS
LTAMKRSEYLLKLEETIRANEGDLINTLIVEGGGTYKKAWGEVVFTERLVRNAAEMARHF
KGETIPSDSEGIISMTFRKPKGVVGAITPWNYPLSISMKKVAHSLAIGNTVVLKLSSETP
IIGVKIAELVQRAGLPKGVVNVVTGPGSAVGDEIVTNKRVSHVTFTGETNTGREIASKAG
HSLKTVTLELGGSDPLIVLDDADVNLAVKIAVFGAFFHQGQICTSSKRIIVSEKVYEAFV
KKFVERVSQLKVGDPRDRTIEQGPLISKRQVESMIEFYEDSVKRGGKIMTGGKWDGNYFY
PTVVTDVDRNFRIMKEEVFGPIRPVLRVKDDEEAIEVANDTEYGLSAAVVTRNVTRAFKF
VEQIESGMVHINDVTMLEESHIPFGGIKASGIGREGGEYSFRETTYERWTTITQRERKYP
I
>gi|218667897|ref|YP_002426975.1|
MAEEEPCAVDVTLRVIGGRWKVLILQDLFTGTRRFSEIHRAVHGITQKMLAQQLREMERH
GIVNRLVYAEVPPKVEYSLTPLGKSLWPVLMSMHRWGLEQLAATGNSAPATRESGSQAAE
LPGR
>gi|70606406|ref|YP_255276.1|
MVLIKRHFLQKAAIKVMVDEYLAKQFYNAEYAGVEIVKTPIGTRVIIYAGRPPLIIGKGG
KTIKQLAQVLEKFFGLENPQITVTAAENPELNARVMAFRLAIALEKGYHFRRAAFITIRR
IMSSGAVGAEVIVSGKLTSERAKYEKLKEGTVYKSGQQLEKIIDRAIGIAMLKPGVYGVE
VVITKPTRSIDKIELKEKVEKTEQGGMVTVTNVSFIEENKSSGGVSNASGS
>gi|198282907|ref|YP_002219228.1|
METILFLLRHGETEWNRSGRYQGRSDPELTPNGEAQAQRAAEHLARLNLAAIVVSPLRRA
YVTASIVAERLGLPITTDERLVEMGYGDWEGLQQAEIKTRWPELLRRWKKAPDEVAPPGG
ESLSDLQRRVRSFLQDTAAGPGPILAVTHAGVIRAAVLEIRREPLGKFRQVQVANGSLTT
IHWQDGRLCLADGPWVGEGSIYSRICTDPERSRDQLKDDLSA
>gi|198283287|ref|YP_002219608.1|
MTIQGIKKDSEARMKKSIESLKGELTRLRTGRASAGLLDHVQLDYYGAPTPLAQVASVSV
ADARSLLVTPWEKNLIPKIDKAIRDAGLGLNPVAGSDNVRVPLPALSEERRKEMVKVVRQ
EGEGARVAIRNIRRDSISQVKELHKQKAISEDEERRAEEEFQKLTDRYIDEVDAVVEAKE
ADLMEV
>gi|198282637|ref|YP_002218958.1|
MVMGLIGRKVGMTRIVAGDGRVLPVTVIHVAPNTVAQVKDIATDGYCAVQVATGTRRPQR
VTSALAGHFRKNGIAPGRLLREFRVADTANYACGMDIDLDIFAEGQRVDVSGVSKGKGFA
GAIKRHNFRSNRASHGNSLSHRAPGSIGCRQTPGRVFKGKKMAGHLGAEQVTTLNLELVR
IDANRRLLMIKGAVPGARDGDVMIRPAVRG
>gi|198284638|ref|YP_002220959.1|
MTRSSAGFDLTPIDAGKRAEMAQGLSAEARHVLFEHGTEPPFCGGLLHEQGDGTFVCALC
GLPLFRSAAKFDSGTGWPSFREPFAPDHIHEIRDTSHGMVRTEIRCARCDSHLGHVFSDG
PAPTGRRYCLNSAALRFQRTT
>gi|198283418|ref|YP_002219739.1|
MNKLEFVAALAQHGAMSKVDAEKMFQVFRHTLETELPTAGKIVFPGFCTFEVAEKPARKG
RNPATGQEIDIPAKKSIKFKAGKEFADKVNS
>gi|198283304|ref|YP_002219625.1|
MRLLIRNARIALPSGELYHGDLFSEEGRIVAIDRDIDRTADTVIDAEGHMLMPGVMDPQV
HFREPGNEQKEDISSGSRAAAKGGVTSFLEMPNTNPATTSPAALADKLARGAEKSVVNYG
FFIGATPDNLDSLLAADAACGIKIFMGASTGNLLVDKEEDLDRIFAHGRKLIAVHAEDEA
RIRERRAQFSGSCEPADHSRIRDEESALMATRRAVRLSKKYQRRLHILHLSTAVETEFLR
REKTPYISCEAIPNHLFLTTDAYAKMGPLAQMNPPIRSEQDRLALWEGLRSGVIDCIATD
HAPHLLADKALGYPRAPSGMPGVETSLPLMLTAMRDGHCSLAELQRWMCYNPARLYGVVN
KGRIAIGWDADLTLVDMTHEKPVRNEEMFTRVGWSPFNGWVLTGWPVTTVVGGRVVFDKG
EILPNAHGQPLHYIEPTPLSAMD
>gi|198282580|ref|YP_002218901.1|
MSIAERLAHVQGEIADHPPQCLLAASKHVTAATLRDAYALGLRHFGENFLQEALDKQTAL
RDLDGIIWHFIGRIQRNKTALLARHFDWVESVDRPLIAERLHAARAGMEPLNVLIEVAIS
GEETKGGCAPEDVPELALVISRLSHLRLRGLMALVHPQPELAEADFRRMAELFLALRQTQ
VHADLDTLSMGTSADYLQALQQGATEIRLGTILFGARAQEPL
>gi|198283697|ref|YP_002220018.1|
MNMPRPTPAEWSPIWRLVQTGLPQAMLAAGESGTLVAQYCDDLQQVALCFAPTAQGLPCG
TCRSCRLLAEGNHPDLLMITPETGKRITIEAVRHANEFLAFTPQVSACRWLRIAPAEAMT
AAAANALLKTLEEPAARAHILLLSEHPSQLIPTIRSRLQRLPFPTMLPGQCVNWLEGLGI
PPAEALSLSRQFANRPLRAWQLWESGWVTLRRTWIETLLNLPRQGPVAALRLADNWAKDT
DLLLLRELVLSLLADLLRLQGHRLDNVVHLDYLQSLEVMAQSARVACLWPALEGWARLPE
SLAQNRNVGMTLETLLLNWVGIWSGQVAHGITS
>gi|16081587|ref|NP_393946.1|
MIDVKLLRSNRELFEKNCEYRGVDKAPVEDFFRLDEEWRSINRELNGLRSQKNRETRKIA
ELIKNNGDASAEKKAVEDINARISDLENKLKKIEEERDRILWTIPNLVHESVPVCFGDEN
NQLVRYVGHAKVFRDDIEEFKKNSGNSQDYEVLDERPKSHVDLGLDLNVIDLESAARISG
SRFYFIKNRLLKLEMALENYAVDFLSQRGFSIVEPPYMLNLESMRGATDLETFKDTLYKI
EGEDLYLIATSEHSIAAMLSNQFLEEKDLPLRVAGISACFRREAGAHGKDTKGIFRVHQF
NKIEQFVFCKPEDSWDFLEEILGNAEAIYRSLGIPYRVVNVCSGELGRLAAKKYDIEAWF
PAQGKFREIVSASNDTDYQARSLNIKYRTSEGNRFVHTLNSTAIATTRILVAIMENFQEG
DRIRIPDVLVPYTGFQYIEKG
>gi|198283888|ref|YP_002220209.1|
MKALLTGASGFVGGAVLRRLLAEGLEIRVLHRTGADPANWEGLDVELVVGDLTDGPALDS
AVAGCQAVFHVAADYRLWVPDPRAMYAANVGGSERLVRAALDAGVERIVYTSSVAVLGHY
ADGREADEDTTAQLEDMIGHYKRSKYLAEEALRALCREEGAPIVIVNPSTPIGPADRKPT
PTGRMVRDAAAGRMPAYVDTGLNVVHVDDVAMGHWQAFTDGEVGERYILGGDNLPLAAIL
TRIAGLTGHRSPWLRIPRRLLYPLAWGAERVVRLRGRGTPLVTVDELRMAAHKMYFSSAK
AERVLHYTHRPAEEALRDAVRWFAEHHYL
>gi|198282626|ref|YP_002218947.1|
MAKKITGYIKLQVKAAQANPSPPIGPALGQRGLNIMEFCKAFNAQTQGVEPGLPLPVVIT
VFADKSFTFEVKTPPAAVLLMKAAGLPKGSGRPNTVKVGKVSEAQIEDIAKTKMPDLNTQ
DIESAKRSVRGTARSMGLTVEG
>gi|70606939|ref|YP_255809.1|
MDTNKVYDTIIIGGGIAGLSAALYSARQKLSTLVLSKDLGGQLTLTDLIENYPGIESIGG
RGLSQKIYTQAKRFNAEFVLGEEVKEISQEGEIFIVNGIHNVYQSKTIVLAFGKTPRELN
VPGEQEFKGKGVSYCAICDAAFFKGKPAMVVGEGEPGLEAIEILSKHANPAYYVTSSGQL
SGDEELIKKIMSTSNIKIYTSSKVLQINGNGKVEEVVINKGGETLRLKVEGVIIEMGYVL
KTDFLRGFLKLNDKGEVIVDEFGRTSREGVFAAGDVTQTPYKQAVIAAAEGVKAALSAYN
YLRSKRGLGPITVDWKAEKKKISLKLS
>gi|198283252|ref|YP_002219573.1|
MIALGVNIDHVATLRQARGTRYPDPVEAAFVAERAGADAITAHLREDRRHIVERDVEILS
QTLRTRLNLEMAVEEGVLRVAERLSPSDCCLVPERRAELTTEGGLDVAGQLSRIKEACQR
LAAAKVRVSLFVDPDPFQLEAAMETGAPVVELHTGRYANTADTATRAEELGQITSAASFA
DSLGLQVNAGHGLDYHNVQAVAAIPYIRELNIGHAIVAHAVFVGMATAVADMKRLMLEAR
G
>gi|16081773|ref|NP_394159.1|
MSVIIENLTARYGDKYILKNFNLRVEDGEFFVILGSSGSGKTTLLRSIAGLIPIDDGRIL
IDGNDVTDLYPSDRNIAMVFQNFALYPHMTVYDNISLNLKIKHVPKDEIKKKVSDVAEML
HISQHLQKYPRQLSGGEQQRVGIARAMVRDPSVFLMDEPLSNLDAKLRREMLGELRSFHE
KVKKTIIYVCHDQDEAMALADRILVLNQGQIMQLGTPDELYDHPANVFVAGFIGNPPMNI
LECDAEEKSGGTRIDVMNSGYLEVDDEIPEGKMFIGIRPELIGLSDHDGISASFDYFINS
GLNAEVHVKIGDTPIRAVIPKEEIPANLRDLRNGESIHLKVKPGTIYLYDRESGSIVKEV
DYGASREIKKAD
>gi|198282943|ref|YP_002219264.1|
MNLTDLKRKTAADLAVICQDMGLEGTARQKKQEIIFNILKAHARNGDAIYGEGVLEILQD
GFGFLRAASGSYMAGPDDIYVSPSQVRRFHLQTGDTVSGQIRPPKEGERYFALLKVESIN
FEAPEATRNKVNFDDLTPLFPDERLRLEYDAVPYGEMAPRIIDLVSPIGKGQRGLIVAPP
KTGKTVLLQQIAHAITANHPECYLIVLLIDERPEEVTEMQRSVKGEVVSSTFDEPATRHT
QVAEIVLEKAKRLVEHKHDVVILLDSITRLARAFNTVVPSSGKVLTGGVDANALQKPKRF
FGAARNIEEGGSLTIIATALVETGSKMDEVIFEEFKGTGNMEVHLDRRLAEKRTYPAINL
NKSGTRREELLVPAEMLSKMWVLRKLLAPMDPVESMEFLLDKVRSTKNNAEFFDSMNR
>gi|70607848|ref|YP_256718.1|
MSFIDENRFVETFHKLSNIGWTEEGAMRVALNEYDIQVRIELTKILSSLGAEIKVDDAGN
IIANIAGEKEDKIAIGSHMDSVPYGGKYDGFYGVMAGLEILRGLREHGVRTNHTISLIDF
TNEEGSRFKPSLMGSGLTTGVFNREYVYSIVDKDGITFEKALERSGFLGNESNRIIHDKP
KFYLELHIEQGPVLEEEGYQIGIPLGIVGLTVCEFKFKGQSSQAGPTPMDRRRDALVGAS
KFITNIRDYARRTSDLRATVGIVNLKPNIYNAIPGEVTLTLDLRSIEKEDRERALREAKR
LAEEIADQEKLEVEEKHLWTAEQVKFDKEVVSVIEKACNQLGLKYKFLYSWAGHDAQYMT
RVSRVGMIFIPSHLGISHSKEEYSSDRDMVNGLRVLAKTVELLDGLT
>gi|198283298|ref|YP_002219619.1|
MTQNTAIPMVDLRAHFAPLRDEILTGIGKILDDASFILGNQGRALEAEVAGLSGVAHGVG
CASGTDALMLALRALEIGPGDEVIVPTFTFIATAEAVLYVGATPVFVDVDDRFYAMTIAG
IEAAITPRTKAIIPVHLYGLPADMPGIMALAQKHGLRVIEDCAQAIGAQINGQGVGSFGD
IGCFSFFPSKNLGAAGDGGMVVTADAELERKLRGLRNHGSWQTYHHDVLGYNSRLDEMQA
VILRAEFPHLAAYNDGRRRAAGWYAEHLVGLDLQLPEAPAGYHHVFHQFTIQLNARDAVK
TALHAEGIASAIYYPIPGHQQKMFAHQAQTHCPVAEHLAERVLSLPMFPELREEQIARIA
TVIRRTLHG
>gi|198284732|ref|YP_002221053.1|
MNPRQAEVERNTLETQIRVTLNLDGSGQADLHTGLPFLDHMIHQIVRHGLFDMHIQAQGD
LDIDAHHTVEDIGIALGQAFARAVGDKAGIQRYGHAYVPLDEALSRVVVDLSGRPGLIFA
VEFPRAQVGDFDVDLFHEFFQGFVNHAQVTLHLDTLRGSNTHHIAETLFKACGRALRMAV
APDPRMAGAVPSTKGTLTL
>gi|198282658|ref|YP_002218979.1|
MRVAKHFIFLGAPGVGKGTQAQRLAQLIGLPHVSTGDMLRASVQSGSAIGVRAAAVMESG
ALVGDEIIIGIVAERLLLPDAATGVVFDGFPRTIHQANALDDLLAGRGDQIAAVLHIELA
DEEIVERLSGRRVCATCGAIYHIRYHPPAVEGICDVCGGVLLQREDDQPAVIRKRLAVYQ
TETAPLIAYYHDRSAYHLVSGEGEADEVFSRIVKAVEVAR
>gi|198283250|ref|YP_002219571.1|
MDEIKSGAPDEGYRSGYVALLGRPNVGKSTLLNHLVGQKISITAPRPQTTRDQILGILTR
PDGQLLFLDTPGVHSGYRSLNRHLLRATRGALESADLGVLVVEALLWTHDDAEALRWLQR
AGIPLVAVVNKVDRVASKARLFPYLQALAERGEFAAIIPLSARRAPDVERLADVLVPLLP
PAPAAFPEDQVTDRNLRFMAAEIIREQIFRQLGAELPYDTAVAIESYQVEGGQQRIEATI
YCRRPGQKAIILGDGGNRLRVIGSRAREALQQLTEERVWLGLWVKQKEQWSEDHHILREL
GYDD
>gi|198284727|ref|YP_002221048.1|
MATIQELIQEQVQKHPIVLYMKGSPRAPQCGFSARAVQLLQQSGVKELFTVDVLADPQIR
DGIKQYSNWPTIPQLYIQGEFVGGSDIMSDLYQQGELQKLVSSAQAASAG
>gi|198282542|ref|YP_002218863.1|
MAVGLDPPRNILPIAGVRLSVAEAGIRYVGRRDLTLIHLAEGSQVAAVFTRNRFCAAPVL
VARHHLAEGPGVRALVINTGNANAGTGVAGLRAAEASCREVAEQLGCAPGAVLPFSTGVI
GEPVALAEKIAAVLPACVAGLAEDQWEAAAAAIMTTDTVAKCCSRQIEMDGVTITVTGMA
KGSGMIRPDMATMLAYIATDAPLHGAALQQCLREAMAQSFNRITVDGDTSTNDACVLMAT
GRAALPPVTKATDPRYGKLRDTITLVAQWLAQAVVRDGEGATKFIPIRISGGYDEAECLR
VAYRMAHSPLIKTAFFASDPNWGRLLAAIGSAGVDDLDVAGVQVWLGDTRIVRDGARDPA
YSEAAGQAVMVQEEIPVRVDLGRGAAEAQIWTCDLSYDYVRINADYRS
>gi|198284735|ref|YP_002221056.1|
MLASRVIPCLDIDHGRVVKGVQFVALRDAGDPVEVAKRYNDEGADEITFLDISASYEERG
TLADMVSAVAAQVFIPLTVGGGVRCVEDIRTLLLAGADKVSINSAAVNDPELVRAAARRF
GNSCIVVAIDAKRVEDHWEVFTHGGRRGTGLDAVAWAQRMAAYGAGEILLTSMDRDGTGI
GFDLALTRAISDAVPVPVIASGGVGEIRHFVEGIQQGRADAVLAASVFHFGQFRISEVKA
RMAAAGIPVRTTR
>gi|198284921|ref|YP_002221242.1|
MIRRTKIVATLGPASSDVRVIDRLIEAGVDVVRLNFSHGAAEDHVKRAEMVRERARAHGR
AVGVLADLQGPKIRIGKFAEGKIHIREGEPFILDATCAIGDQTRVGVTYPQLVNDVDRGA
TLLLNDGMIVLWVEKVQGPEIHTRVVQGGELSNSKGINRAGGGLTAPALTDKDRADIITA
ARLEADYLAVSFPRSAADMEEARRLFREAGGHGALVAKIERAEAVEAIEEILAVSEAVMV
ARGDLGVEIGDAAVPPVQKRIIALAQKYNCLTITATQMMESMIHQPIPTRAEVSDVANAV
LDGTDAVMLSAETASGAFPVEAVAAMDRTCREAERQAPLTGTVQIIDRPLERMDETIAAA
AILATMRAPIVAIAAFTESGSTALWLSRANPRVPIYALTPQVYTRRKVTLYRGVHPVNFP
QSRHDDPLQVMHAAEDELRRRGVVRDGDLILITIGEPMGAPGGTNTLKLVRVGDVTHRA
>gi|218665448|ref|YP_002426473.1|
MPMVRIKICGITNTEDARAAAAAGADAVGLVFYRSSPRALDAVRARKILAALPPFVTRVG
LFVNAEAADVAATLQQCPLDVLQFHGDESPSLCRGFGRPYIKVLRVTAAQDLRPAVDAYH
DAQGLLLDCAAPGVWGGSGRSFDWWRLPDLGKPLILAGGLHAENVAEAIAIARPYAVDVS
SGVELSPGRKDHDKMARFVARVRGT
>gi|198282628|ref|YP_002218949.1|
MSLKLAEKEQVVATLQTRLTRAQATVVAEYRGLTVAQMTVFRAEAQKQSVHVQVVKNTLL
KRALAGTPFAVMDHLLKGPLVFAAAEDPVALAKLFTDHAKRLEKLVIIGGVLSGKQIDAA
AIAQLSKMPSREELLAKLLGTMQAPVAGFVRTLNEVPSRFVRTLAAVRDQRAA
>gi|218665444|ref|YP_002426588.1|
MEIRYQLETPVTLDIQMQVRDFTVLLGLSGEGKTMLLKAIAGLIPARGHPFGGLAAERRP
IGYLPQGYALFPHLRAWENVAFPLPRGAGRRTQAMDLLARVGLADLAERYRAALSGGQRQ
RVALARALARRPELLLLDEPTSALDMATRDEILDELIREVHDFGVPVLAVSHDPHLAMLA
DHMAVLLGGRIVQEGPPRAVFARPATVGAARLLGFRNFLVGRIEEATEAGMVVAGSGWRL
RTGFRYGMHPGMPVTVAIRSEDLVPGDVLGVPAPNALKLKVVSLREEGVALRVRMDGACS
LDMLLSRLQCEGRSLAPGALLWVQVAPGHVHVMTEVE
>gi|198284373|ref|YP_002220694.1|
MSIKSDRWIRHMAEEHGMIEPFSPRQVRHVEGNSIISYGLSSYGYDIRCAGEFKVFTNVR
SVIVDPKNFSEHSFVDFTGDTCIIPPNSFALARTLEYFRIPRNVLTICLGKSTYARCGII
VNVTPFEPEWEGYVTLEFSNTTPLPAKIYANEGVAQVLFLESDEVCEVSYADRGGKYQGQ
SGVTLPKA
>gi|70606499|ref|YP_255369.1|
MTLQRTFVMIKPDGVRRRLVGEIISRFEKRGFNILALKMVHMDRATAERLYQEHKGKGFF
NELINYIISGPVVCMIIEGDDAVSVVRKMIGATDPKEASPGTIRGDYALSKSENVIHASD
SEEKAKTEMGIFFQDVTEIGAQARM
>gi|15898209|ref|NP_342814.1|
MKIRGIAQAIAEGIRQEMERNDRIVVLGEDVTYWGAVFGFTMGLFDKFGRKRVIDTPITE
QTFMGISVGAASSGLHPVVSLMFVDFLGAGFDQMFNHMAKNYYMSGGQYPMPITVITAIG
GGYGDSSQHSQVLYSLFAHLPGFKVIVPSTPYDAKGLTIKALRDNNPVIIFGHKLLTGLP
FLPFEGNEEEVPEEPYEIEFGKAAIRKEGTDLTIISAGLMVHRSLKAAEMLQKEGISAEV
IDVRTFVPLDEETIIKSARKTGRVLIVDEDYMSYGVTGEIAFRIQSKALKDLKVPISRLA
VPDVPIPFSEPLENAVIPNVNTIYSEAKKLIQ
>gi|198282180|ref|YP_002218501.1|
MDYQQGDTIVAIATPPGEGGVGILRFSGPQAPSIATALCGRRSAKPLTPRHAHFRRFYAR
DGSLIDHGIVLYFPAPNSYTGETVVELQGHGSPLALASLLTEAIALGARAARAGEFSERA
FLNGRLDLAQAEAVADLIHARSDAQARAAAASLEGAFSQAVDDIHGQLLRLLALAEAGLD
FSEEDLGDAHAQAISDSLVRLDAQVAHLLKQAQQGARLARGGRVVLAGRPNVGKSSLMNA
LARRESAIVTAIPGTTRDLLREEIILGGLPVELVDTAGLREATDAVEAEGVARARNILHS
AQLILLVADASTGWQSEDEVILRDLPEGPRRIIWNKMDLVSAPPATPTGEEAITLSAQTG
AGLDTLHCSLIEALGVQGDSCPFSARRRHVEALESCAHRLGIAGDTLRLGDAPELVAQSL
REAAAALAGITGHMDVEDILGEIFSRFCIGK
>gi|198284017|ref|YP_002220338.1|
MQQPSLDEMENFLRGLQDRICNALEAADGAAKFREDLWERPGGGGGRTRVIADGALLEKG
GVNFSKVHGDQLPPSATAHRPELAGQTFTALGISLVLHSRNPYVPIVHMNYRFFSAGPVW
WFGGGADLTPIYGFEEDARHFHGILKTACDRHDPGFYPRFKTWCDDYFTIRHRQEMRGIG
GIFFDDLHGDAGLLQAFWEDMANSFLDSYLPIVARRRDLAYGERERQFQLLRRGRYVEFN
LVYDRGTLFGLQSGGRTESILMSLPPLAAWAYDWQGEAGSPEARLKEDFLTPRNWA
>gi|218667059|ref|YP_002426237.1|
MGKSAVLELAEDLISRPSVTPEDAGCQELMIARLKAVGFRVTRLPANGVENFWAERGGAG
PRLCFAGHTDVVPSGPLAEWQNDPFQPIIRDGMLYGRGAADMKGSLAAMVVAAERFVALH
PAHSGRLAFLITSDEEGIATHGTRHVVDWLREHGETIDWCVVGEPSSEKVLGDVIKNGRR
GSLNGRLTVHGIQGHVAYPDKADNPIHRAFRPLADLVDQSWDAGNDFFPPTRLQFSNIHA
GTGANNVIPGQLQADFNFRFSTESTPESLQAGVHKILDASAMRYTIDWQLSGPPFFTAPG
PLVAATQKALQAVEQRVAQLSTGGGTSDGRFIAQLGGQVVELGPVNATIHKINECVAVAD
LEHLAQIYMEIMVHLLETANGR
>gi|198284750|ref|YP_002221071.1|
MSALKAAILMDPITGIKPAKDTTFAMLLAAQARGHQCRVFGLPDLFFRDGRSWGRLRTII
VRDDVEDYFTLGETEERPLDEMDVVLMRKDPPVGLEYLTACYLLEHAGTWVVNDPVSLRN
ANEKLYALHFPEFLPPLLVSRDLGDLRAFLAEHGEIVVKPLSARGGEGVFYLHLQDRNVG
SILETVTGWGQHHVMAQRYLPAIREGDKRILLVDGVPVPGALLRVPSAADFRGNLVAGAT
GVAAEINDRDRDICAAIGPALRAAGLLFVGLDVIGGYVTEINVTSPTGAREIRRFFGVDA
ADLLWQRLERGR
>gi|198282529|ref|YP_002218850.1|
MIRYSLKEIAEITGGALLPGSDGSQTIQGVTTDSREVLSGQFFVALRGTRCNGADFVPGA
IAQGAGGVLVDIPVSAPGVLVRDTLVALQTLTAHWRQRFSLPLLAVTGSCGKTTVKEVLT
AILNQSGPVLATRGNQNNHVGVPLTLARLGPEHRYAVLEMGMNHPGELTLLSGLARPTLA
LINNAAPAHLEGLGSVAAIAAAKGEILSGLDNRGLTILNGDDPFADFWAERAPGEVWRFS
LEHRPTRVRGHWRAHEQGGGHLEVRAPQGQFTLEIPLPGQHNGRNVLAATTAALALDIPI
PQIQRAVAGLQTIPGRLQWRSGPHGSRMLDDTYNANPASLEAALRVLAAQPGQRILVLGD
MGELGPEAALYHHQAGLLARQLGVERLYTLGSLAEEAANAFGTNAEAFSELPPLLAALHR
RLDEETVVLIKGSRAARMERVVQALGEGDA
>gi|198282746|ref|YP_002219067.1|
MAEVRKAVFPVAGLGTRFLPATKASAKEMMPIVDKPLIQYAVEEAIAAGCDQLIFISGRG
KRAIEDHFDVSYELEIELEKRGKADLLKQVQGILPSHVSTIFLRQPYPLGLGHAVLMARP
VVGDEPFAVLLADDLMLSESPVLAQMVEQYRRYQTGILGVEEIPREHSTRYGVVDARPWD
DRIYQVSGIVEKPKPEDAPSNLGVVGRYILPARIFHFLEQTQQGAGGEIQLTDAIAHLLN
ERQVLAYLFSGQRFDCGDKLGYLKATIAFGKLHPEVGADFTRYMDSICEPQASAETLS
>gi|198283832|ref|YP_002220153.1|
MALLADSLSDRVAELAGPPEQIVMGLERMRAALAALKMSARLPMPVMLVGGTNGKGSTVV
YLEAFYRQAGYRVGAYTSPHLWQFTERLRLDGRSAPESLWHQQLTEVAATVRQIPLTYFE
IATLAAVRMMLATRVDVAILEVGLGGRLDAVNAFTPDCSIVTTVDLDHQDWLGSDRAAIG
HEKAGIFRRGVPALYGDTEDPCASVLEAAVRADVPLQRLGRDFHIDPLHGKWSGFGHGKD
APPPLWEGAVQWANLALALAAVSLLQEKLPVSDAAVSAWTRLPQLPGRCQWLQPWGKDGP
DLLVDVAHNPQAARQLAALLAARKGSGRCHAVVGMLADKDIAGTLAPLLHWVDAWHVLEI
TDTPRAASMLQLRDTLRGLGATAVSADASMEQALERSRTTLATGDILLCFGSFHLVKQLP
MAWLLSDPS
>gi|198283571|ref|YP_002219892.1|
MQERILILDFGSQFTQLIARRVREAHVYCEIHPYNMALAEIWAWRPKGIILSGGPSSVHD
VDAPSVDPALFAMGLPVLGICYGLQLMAQLLGGRVGKAEHREYGRAHLQIKEAIGPFLPF
GAAGAAEEVWMSHGDRIESMPDGFRVLASSANSPLAAIGDSARNFYGVQFHLEVAHTPRG
AEMLTAFVRGVCGCTGDWTMHSYVDTAVATIRAQVGKGRVIAALSGGVDSAVAVVLIHRA
IGDQLTCIFVDNGLLRFGEAEKVATVFRNYFQIPLQVVDARQRFLDVLADVTDPEKKRKA
IGNLFIEIFEEESKHLEGADFLAQGTLYPDVIESISFKGPSATIKSHHNVGGLPERMRLQ
LVEPLRELFKDEVRELGRELGMPEEVIRRQPFPGPGLAIRCLGAVDEHRLEVLRRADRIV
MEEIRDAGLYGRLWQAFAVLLPVRSVGVMGDARTYDETVALRAVESADGMTADWAHIPYE
VLGRISTRIINEVAGINRVVYDISSKPPATIEWE
>gi|198283696|ref|YP_002220017.1|
MKATTRKSGFFLTLEGIEGAGKSSALPVLAELCHQQGYAVEVTREPGGGPLGEALRTIFL
DDSLHLDADEELLLLYAGRRNHWRTRIAPALAAGKVVISDRYEDSTYAYQSGGRGVPPAH
IAALARWAGITRRPDLTFWFDIAPELGAARIRMRRPDRLEQEDQAFFRRARAVFAERCAA
EPQRIWRVDASLPLAMVHDAVRARLAAGLAAFYS
>gi|198282405|ref|YP_002218726.1|
MIPLSQISAECAPMVARSTMAAIVRVESGGNPLAMWNNSTRSMVIPCSRAQAIQYLRKAM
AAGQRVDVGLAQVDTGNFSAFGLTPRTAFNACTNLRAGSEILHMDWQQARENGYRGQQAL
YHAFEAYNSGRLRGDAQYANRILGAAGVFAPAGRKPAGRKPAGRKPADYGGLRTISQVNA
ALPTNPFPQFRWLAAGGLAADGQAKSVQAVTTGPSDDSHSWPVLP
>gi|218667276|ref|YP_002426294.1|
MQKPLPRPVATVLATALAGSLAACSFEPPLRVPQAPADKTPYTAGISPKETVAPGGPSGH
AQKIAYGKELHEEWWKLFHSKALDELIATGLKNSPTIAQAQAQLKQAEATARANASIFYP
QVTGNLQANRSKASAAAFGGSSGFHYSLITGSVGVSYYPDIFGVNRLVYRNSEALVKYQQ
WELEAARLTLTGNIVTTAVSEAATEGQIRATRAIVAQERQLLELTENQYKAGAVDYLSVV
TQRSQLASELATLPPLKQQLAVYRHELAILVGAFPADARRQPFTLTELQLPEELPVSLPS
QLLKQRPDIRAALSQMKAANAVIGEARAQFYPTVQLTAAFGDTASHPALFFNPVSSIWSL
VGAVSQPIFEGGKLEAQKAEAHAAYDAVYAAYRSTVLNAFDQVANALRAVEHDAQTLAAQ
RAALQAAAEALRLAQASYRAGASDYLTLLTAEVQYDNAKIAEITARSQRYQDTAALLVAL
GGGWWNKADRKSTPVNTQGKPHPSAGALPVTQVKP
>gi|198283163|ref|YP_002219484.1|
MNKSELIEKIAEEAGVTRAAAGHTLDALVKVVTDALKAGDQVTLVGFGSFLVSSREARKG
RNPATGAEIMIAASRTPKFKAGKALRDAVN
>gi|198282212|ref|YP_002218533.1|
MPVDASVSRFQIRVYYEDTDHGGVVYHANYLRFMERARTEMLRERGYELDVLEQDAGIIF
VVRRARLDFRAPARFNDLLLVETRIVSKSPVRMGFQQIVSVGDRTLCSGEVEVVCLDAAG
FRPHVIPAALLQAIPLSVQP
>gi|198283980|ref|YP_002220301.1|
MAENGVRQWQVTDAEAGQRLDNFLLRVMKGVPRSHIYKILRSGEVRVNKGRARPHYHLAE
GDVLRLPPVRVAAPSDPAVLPAYLQGQLEAAVLYEDSHLLVLDKPSGLAVHGGSGLSWGV
IEALRQLRPDARELELVHRLDRDTSGCLIFSKKRSALRALHEALRAGLMEKRYLVLAAGD
WQGEARSVRLALRKNTLQSGERMVRVDPVEGKAAHTHFLPLERFRGAVLLQADLDTGRTH
QIRVHLQAIGHAVAGDEKYGDAAFNQRLRALGLRRLFLHAALVAFRHPQDGRPMRIEAPL
PADLQAILTPLRKESAG
>gi|218668137|ref|YP_002425284.1|
MPPVLVSRFTATSCIGRGLDQTLAALLDRQSGLKPCAFQGIDINTWVGEVDAVDDEEMEP
GLRDFNCRNNRLAQLALRQDGFAEAVDTAASKWGRRRIGVFLGTSTAGILQTEWAFRHLD
PVSGCLPADFVYAATHSPYSLSDFIRRKLRLEGPAMSVSSACSSSAKVLASAKRMLDAGL
IDAAVVGGVDSLCATTLYGFHSLGLLADGPCRPFSDDRKGISLGEAAAYLLLERMPGSPD
SDAVLLLGVGESSDAYHMSSPHPDGLGARMAMEQALSSAGLSPASIDYINLHGTATLNND
SSEAKAVAGVFGATTPCSSTKGATGHTLGAAGALEAVICAIAIQHDLMPAGPEAGQRDTT
TGIQYLMSNQRQRVSHILSNSFGFGGSNCSLVFGRSA
>gi|218666067|ref|YP_002424690.1|
MRGLGLMSGTSADGVDAAVLDLAVAGCGGYRGVFTHAFEPALRTEVLAANGPLGVEAMAQ
LDRRLGACYARVAREAVDRLGPVDFIALHGQTIRHQPRGEPGFTLQIGAAADIAVATGLT
VVHDFRRTDVAAGGEGAPLVPPFHQYCFQDEQPRLVLNLGGMANVTWLPGTGDPRPLLAF
DCGPGNVLMDAAVELCSAGQATCDVDGRLAAAGQCDVVRLEEWLDHVFFRQAPPKSTGRE
TFGMPLVTRWWSSWRGSAADFLATLTALTAESVARAVRAWTPGAAEMLVFGGGAENQALM
QALQDAMKETRVLHGGRHSGIPGQALEALAFAWLGSQCLLGKRLDLERVTGAQHPMILGN
ILPGDNWPDLLVQLSQQPEITAREGPYRALRSV
>gi|198283371|ref|YP_002219692.1|
MELTFTPKAERFIQRMITFGGGNASSAFRLAVKPGGCSGLSYDFRIVDAAEPGDVAITSN
GIPVLLEQKSVPFLNGVIVDCEDSLMNTGLVFTNPNAAASCGCGTSFTPKE
>gi|15899776|ref|NP_344381.1|
MRLEGVVVPLITPFLEDYSIDKEGLKWLVSYLSENGVNGIFVNSSVGEFASLTLDEMKLV
TKIALDSRKSYSTLIFAGASTNFTEETIKLAKDFKDMGVDAIVVMAPYFFKVREKELLDH
FSMIAEKVDLPIIIYNIPLFTGIDIPISVYKMLVSQHSNIIGTKVTLDSLIFFKKLISEI
REIRKDFSILTGFDEYLLPLLYMGGNGGVMGLANAIPKLHLKVYESWKNGNLSDANKYWR
NVLNLTDIYDYCNSYTASIKLLLKVLNMPIKNVVRPPLSICEEESKIRGMIKDLSSFLTN
SK
>gi|198282484|ref|YP_002218805.1|
MITEPRLLLTVGEPAGIGPDICLQLAFHALPSGVLLIGDLHCLRSRALTLGLSLRLEPWL
EGNPWPALERGVLHVLDVPLAQPCRPGRLDMANAPAVLATLDKAMHLLRAGAADALVTAP
VHKGIINDAGIPFTGHTEYLAAACGSPKVVMLLAGRGLRVALATTHLPLAQVAAAVTQEG
LEGTLRILHRALREDFALSEPRILVAGLNPHAGEGGHLGHEEQDVIAPVIAALQGESLRI
SGPWPADTLFTPRLLEDADAVLAMYHDQGLPVLKYHAFGEAVNITLGLPIVRTSVDHGTA
LDIAGTGRAEGGSLLRALDNAAEIVRNRRAAGC
>gi|198282648|ref|YP_002218969.1|
MLKVRKDDEVVVLAGKDKGKRGKVLKVLREDSRVLVEKVNMIKRHVRPDRMGKAGGIVEK
EAPIHVSNVAIFNAATGGGDRIGYKVLEDGQKVRVFKSNGEVIGRR
>gi|198284730|ref|YP_002221051.1|
MNRLDTSDPDFAQQFHALHDWDANLDPQIEVRVREIVTTVRDRGDAALREYTERFDGVTT
ASAAELEIPRSAWDAALHGLEPTQRVALEEAAQRIRSYHEHQRSVGWTFTEADGTMLGQR
ILPLARVGIYVPGGKAAYPSSVLMNAIPAHVAGVKEIIMTVPTPQGQVNPWVLAAAAIAG
VDRVFCIGGAQAVAALAYGTESVPAVDKIVGPGNIYVATAKRMVFGRVGIDMIAGPSEIL
VISDGSAPAEWLAWDLLSQAEHDEIAQSIFISWDDAHIESVVNAVDAALDVLDRAPIARK
SWADRGAVIRVRDRAEACAIADRIAPEHLELAVQNPEDWLADIHNAGAIFMGIHSCEALG
DYVAGPNHVLPTGGSARFSSPLGVYDFVKRSSLIHSSPAGAARLGQIAERLALGEGLTAH
ARSAACRIPEAGS
>gi|198284963|ref|YP_002221284.1|
MHRKGIILAGGSGTRLYPLTQTVSKQLMPVYDKPLIYYPLATLMLAGIREMLVISTPDDL
PRFRQLLGDGSQWGLSFAYAEQARPEGLAQALLIAEDFLAGSPSALVLGDNVFYGHELSE
TLQAANARDTGATIFAYHVANPRAYGVVEFDADHQAVGLEEKPDVPRSCYAVTGLYFYDG
SGSRMAREIQPSARGELEITDLNRLYLQEKRLQVEVLGRGTAWLDTGTHADLLNAGQFIR
TLEERQGLKVACPEEIAYRMGYIDGEALSRLAAPLQKSGYGDYLLRVLSEGCRP
>gi|198282698|ref|YP_002219019.1|
MALSHDIKAEVVQGYATHVGDTGSPEVQVALLTTRIEGLTDHFKVNKHDHHSRQGLLRMV
GQRRKLLDYLKKRDVNRYRTLIERLGLRK
>gi|198282623|ref|YP_002218944.1|
MSKGKFERTKPHVNVGTIGHVDHGKTTLTAALTKVLSAKFGGEIRAYDQIDNAPEERARG
ITIATSHVEYETANRHYAHVDCPGHADYVKNMITGAAQMDGAILVCSAADGPMPQTREHI
LLARQVGVPYIVVFLNKADMVDDAELLELVEMEVRELLSKYEFPGDDIPVIIGSALKALE
GDQSDIGEPAIFRLADAMDSYIPMPERPVDKPFLMPIEDVFSISGRGTVVTGRIERGIVK
IGDEIEIIGIHNTAKSIVTGVEMFRKILDQGQAGDNVGVLLRGTKKDDVERGQVLAKPGS
IKPHTRFEAEVYVLSKEEGGRHTPFFNGYRPQFYFRTTDVTGAVELPEGVEMVMPGDNIL
FKVALIAPIAMEEGLRFAVREGGRTVGAGVVSKVVE
>gi|70606940|ref|YP_255810.1|
MSFYYLKYIIYTMEVATLGGGCFWCTEAVFKRVKGVVSVKPGYSGGKVPNPTYEEVCTDE
TGHAEVVQITFDPSVITYRELLEIFFEIHDPTTPNRQGNDVGSQYRSIILYHSEEQKKIA
EEMIKLYERKLGKKVVTELVPFEAFYEAEDYHHDFYDKHKNYPYCKLVIDPKVKKFMKNF
PDKASIRI
>gi|198282896|ref|YP_002219217.1|
MSRRILVTGAAGFIGYHLCRRLLTEGWIVHGLDNLNAYYDPALKRDRLAHLENHPDFQFH
TVDLADREAMTGLFAGPHFDVVVNLAAQAGVRHSLQDPAAYVDSNLVGFANVLEGCRAQA
VDHLLFASSSSVYGANARLPYSVHDGVDHPLSLYAASKRAGELMAHSYAHLFGIPCTGLR
FFTVYGPWGRPDMAYFRFTRQILAGEPIPVFNHGQMRRDFTYIDDVIEGVVRLLDFAPRP
APMSTERPDPSTSDAPFRLYNIGNHTPVALLDFIAILEDLLARKADIEWLPMQAGDVIAT
YADVGELQEAVGFSPATPLRDGLARFIDWYRSYYDAS
>gi|70607850|ref|YP_256720.1|
MRQIDALKSPRFTQVSTFGRLPMCLPQEEVKAAFLGIPFDDAVTYRTGARFGPMAVRQGS
RLLRPYNQFLDTYPFDKLNACDLGDVNIIPGYIEDTIKIIEKDVYDIISSKKLVPFIAGG
DHSITLPILRAMHKQYGKINLIHLDSHYDFWDTYWGKKYTHGSWLRRALEEGLLKDVIQA
GIRASTFSKEDLSDKVKLGIKSFTIRELKLNPKDILKEIESLKGPTYVSLDIDVVDPAFA
PGTGTPEVGGLSSFEIIEFIRQWRFDKLVGFDVVEVSPPYDVSEITSMLAANIIYEGLSI
LSLSL
>gi|198283158|ref|YP_002219479.1|
MQKKDQFMQISTPEAAPLERHIHVTIPASEVESGVSQRLRNKARSARLPGFRPGKAPMTL
IERHYGSDALMETFDHLINERYSQAVRDESLRPVGRPEVQVEKGGRGEDLVFTAVVEVYP
EFDPQVPDATVIRKTAEVTDADVDATIDIMRQQRRFYVSAERPAQDEDRVTVDFQGTIDG
VPMAGGDVTNYSVVLGSGRLLPDIEQGLLGMSAGEDRTVAVQFPAEYHVAELAGQAAQFH
LQVREVAAPQLPEVDAAFALALGIEDGDVAVLRQEVRENLEREAQRISRGQVKAQILDLV
VASNHPDLPRQMIGQELERLQKDANAAAGGDLDALARRRVVLGLVLSEIVRREKLRASPA
EVTQVIRDMSEQYEDPEQFISWYRSNPEQMEQAEALVLEDKVVAWLLERVKVSDEAVSFN
QLIGRAPTGETNAE
>gi|198283041|ref|YP_002219362.1|
MITETYTLEVNDLTVQVVRKRIKNLRLGVYPPEGRVRVAAPWHLSEEAIRAAVLVRLQWI
KKHQQNFARQDRLSPREYVSGESHYYLGRRYQLRVYPTTQAAHIACQQGYYLDLHVREGA
SRDHKARVIEDWHRQTLKERIPALIAHYEPIMDVRVAEWGVKRMRTRWGTCNIRARRIWL
NLELVHYDVECLEYVVVHEMAHLRERLHNDRFKGILDQAMPDWRAVRAVLKRGVPLATSE
PTGG
>gi|198283834|ref|YP_002220155.1|
MSRLAGLFVQLRDAGRAALIPFMTAGDPSLTATVPLMHALVAAGADAIELGMPFSDPMAD
GPSIQRASERALARGVKLRMVLEWVREFRTTNSHTPVILMGYLNPVEAMGITSFAEAAAT
AGVDGVILVDLTPEEGRGEAVVLRQRGIDPIFLLAPTSGPERVATVRSMGSGFVYYVSLR
GITGAAQADWAEVLERVQHLHRQLGLPVAIGFGIRDAATVARVATGADAVVVGSALVDQL
AACATDQEAIAAAIRFVEPLAQAVRSTERRGA
>gi|198283690|ref|YP_002220011.1|
MHGSIAFVFPGQGSQSLNMLADLANSHPLVKEVFEEASAQLGEDLWRLTQEGPTEKLSQT
RWTQPVMLTAGYAVYRVWEEEGGIFPDFVAGHSLGEYTALVVADAVDFVDAVRLVAERGR
LMQEAVPEGVGAMAAIIGLGDDEVKQLCAQEARGEVLAAANFNAPGQVVAAGHQAAVERL
VESARAAGAKRVVLLPVSVPSHCSLMEPAAERFQSALEAVQFRSPRAMVVHNADVQSHNT
PDSIRAVLARQLYSPVRWTDTIRHLARQGAMTFVEMGPGRVLSGLGKRIEPSLTMLHVED
GKSLKAALEVI
>gi|198284624|ref|YP_002220945.1|
MKDLRTNFLDHVKKGLNGKPLFLRIIFWDGHEYAFNQDIRVTMHISSAKLISRMLMGSAL
DVLGEGYVEGTIGIDGRYQDILAVAEGLSDAFPAKKPRSGIFRKYHAAHSKSRDADAIHY
HYDVSNDFYKLWLDRNMVYSCGYFKTGAEDIDTAQEQKLDHICRKLHLQPGEKLLDIGCG
WGGLLSWAATHYGIQGVGVTLSEQQFAYAKERMEREGLADRVEIRLQDYRDIPERDYFDK
VSSVGMFEHVGRAKLGEYFGVINRVLREGGWVMNHGITASQQDDEDGHHSGSDFMDKYVF
PDGEIPHLWRLVLEMAGQDLEVLDVENLRPHYAQTLIHWVQRLEAHKDKAIAMVGDKRYR
IWTIYMAGCAYAFWRNWSALHQVLAVKQGGAELTPRPWERHYQYQEDSFRLAAPDWGDL
>gi|198284343|ref|YP_002220664.1|
MPEINNFTMNFGPQHPSAHGVLRLVLELDGEVIERADPHIGLLHRATEKLAENKTYLQNL
PYMDRLDYVSMLCNEHAYCLAVEKLLGVEVPVRAQYIRTLFDEITRILNHLLWLGAYALD
VGAMSVFLYCFREREDLMDVYEAVSGARMHAAYYRPGGVYRDLPAQMPQYQPSPYRDARR
LQELNANRQGSMLDFIEDFARRFPTYVDEYETLLTDNRIWKQRTVGIGVVGPERAIQLGF
TGPMLRSSGVAWDLRRTQPYAAYADLDFDIPVGKTGDCYDRYLVRVAEMRQSNRIIVQCV
DWLRKNPGPVITDDFKIAAPSREEMKTSMEALIHHFKLFSEGMAVPAGEVYAAVEAPKGE
FGIYMISDGANKPYRMKIRAPGFPHLAAMDEMARGHMIADVVAILSTMDIVFGEIDR
>gi|218665535|ref|YP_002425378.1|
MPRPLAANSSMPDVPFQRIVIVGLGLMGGSIAKALRSRGFAGSLVGVVVDAQAVRRLRSA
AKYWRISLTCEPEPALRNADLVLLATPPQIALRQLPELVRHISATGMVSDVASIKTPVAQ
LGRQLLGDRFIPGHPVVGGEKTGFAAARKNLYQGARVILTPLPEQAPAALDAVCGFWQCL
GATVSQMTPEAHDQALAATSHLPHLLAFAYMAGLADQVPALRDLAGGGLRDFSRIAASDP
DLWTAILSENRSAVVQHLKALQENLDTVRQMLAGDDTRTLKAFLKQGRACRQQFQFPPLT
Y
>gi|198282446|ref|YP_002218767.1|
MPLEIRHLRTMEAVAQFGSLAAAAQRLHLTQSALSHQLRGLEAEYGVNLLDRERGAQLRM
SPAGEALLAVAREVLPRIRQMQEELRRRAAGNSGRLRIAVECHTCFDWLTPAMNHFRENW
PDVEMDLVSGFQQDPLPLLQSHQADLMVLTAPDAMGCDIVVHPLFAYEVVALVNPRHPLA
ERSFLTPADFLEETLITYPVEDRRLDLFREFLQPAGIQPWRRRHAELTVIILQLVASGQG
IAALPAWAVGSYGEKNYVRAIPLGSQGLWQTLQAATTAEQAEQPHMQAFLAEIRASVAAN
LLGVKDISGL
>gi|70607144|ref|YP_256014.1|
MVMLKIEDIHVEVEGKKILKGIDMEIKSGEIHVLMGPNGSGKTSLSLALMGHPKYKITQG
KILLDNEDITSLETFEKARKGIFLAFQNPIEISGVKLSTLLIAEYSRMHSSTAQPQMIIK
QIKEVSKSVGVNDSLLNRGIFDGFSGGEKKRTEILQMLLIKPKIAILDEPDSGVDVDGLK
AISDAILKLKSESNTGFLIITHYRRILEHLNADKVHILYNGKIVRSGGMELAKLVDEKGY
EGALKQFL
>gi|198283689|ref|YP_002220010.1|
MKPIYSRIVATGGYLPERILSNRDLEQMVETSDAWIFARTGIRSRHIAAPGEKTVDMAEA
AARQALADAGLNAADLDLIIVATTTPDQIFPSTACLLQARLGNRGAPAFDIQAVCTGFIY
ALATADRFIRSGGARHALVVGVESMSHIVDWTDRGTCILFGDGAGAVVLSAGDQPGIIST
HIHADGAYADLLQVPGGETRIAMQGNAVFRVAVRTLGEIVQETLAANALTPAEIDWLVPH
QANIRIIEATADKLGLPMERVVTTVEHHGNTSAASVPLALDEAARRGCFQPRQRLLLEAF
GGGFTWGSALLRWG
>gi|198283563|ref|YP_002219884.1|
MAIFKDIAGLRQWRQSLHGTLALVPTMGNLHEGHLALVRLAANRAEHVLVSIYVNPLQFG
PGEDFANYPRTLDQDLQRLHEAGCQTVFTPDDGLMYPRGRQDISIVMPPRSLSKVLCGAS
RPGHFAGVCTVLSKLLHMVAPEILILGEKDYQQLRIVQQMVADLNLNVQVLPGPLQREAD
GLAYSSRNIYLNLAERQVAPLLAETLFDLARRSTNDAAVSDLAATGWERLERAGFLPEYL
ELRDAQTLQSLALPQPGARWFAAARLGQIRLIDNVIIS
>gi|198283175|ref|YP_002219496.1|
MAGGEFAFIEQLRCRLGKMASDVRLGIGDDAAWLDPAGRQLVATMDTLVAGRHFFPEVSP
EDLAWKALAVNLSDLAAMGAEARWCLLSLALPWRAEGYGEWLEAFATGWSALADRHDVTL
VGGDTVATDGPLTLSITALGLSGHGVMRREAARPGDVIWVTGTLGDAAAALDLALVERGQ
ERRAVPCSAPRRDALEARRLRPTPRLEFGAAALAGGVLCAVDCSDGFLADLGHILKASGV
HAQVALDALPLSPDLADLARTDPERLQRWPLTGGDDYELILCAAPALSTALQEAARSLSL
RLTAVGSILPATPDARAAVTLTWRDESLSLPFSWGHVHAL
>gi|15897890|ref|NP_342495.1|
MKNWWFIRGLRKGVMTEKYPKEIAEWSTEIQGEGTVNCPTNAIKDGKWIKERCVFCRRCY
PNYRPNLNPRIYTINKTQPLFKRSFYLYPIDSGTCGGCNMELKLISSPEYDMTRFSIFFT
NTPRHADALVVMGVMTEKMKEVLKKAYEAMPEPKVVILLGACAISGGIIGEGVPLEAVVE
IPGCPPNPFTILEALMKVKGK
>gi|198284234|ref|YP_002220555.1|
MSLSPVAAAPANAFTDAIRRRRTFAIISHPDAGKTTLTEKLLLFGGAIQLAGTVKARKSS
RHATSDWMAIEKSRGISVASSVMQFEYDEHVINLLDTPGHQDFSEDTYRVLTAVDSALMV
IDGGNGVEAQTIKLLEVCRLRDTPIITFMNKFDRESRDPTELLDEVESVLGIRCAPVTWP
IGMGKRFRGVYHLLRDEVLVFAAGEETREQAVERIAGINNPELDRRFPEEMPELREQVEL
LRGASHPFSLEEFLQGQQTPVFFGSAINNFGVRELLGALIDWAPSPRPRPTTGRTVMPEE
EAFSGFVFKIQANMDPQHRDRVAFLRICSGHFKRGMKIRQLRLGRDIQVHNPITFLAQER
ELVEEAFAGDIIGLHNHGSIQIGDSFSQGEVLQFTGIPYFAPELFRRVRLRNPLKAKQLQ
KGLQQLAEEGATQVFKPLHGGDMILGAVGVLQFDVVAERLKTEYTVDAIFETVTVQTARW
IQCADPKILAEFTRKHEEQLAEDAGNRLAYLAPSRVNLDLTMERWPQIVFHATREHAGS
>gi|70606814|ref|YP_255684.1|
MIIAGYDITKHFVSGGMFERNKAVVKAVQDVYIKIKEEEVIALVGESGSGKTTLGRMLVG
LESPTGGKILFNVEDKVLEEYETTDNQSRKAEIESIHDIFKGKIAKEFRRHVNMVFQDPY
ASLDPRMKVIDIIKEPMISTGYLRGEEANKRVRELLEAVGLPKSFADRYPHELSGGQRQR
VAVARAISTDPKFVVLDEPTSALDVSTQAQILNLLRKLKRELKISMLLITHNIAVASYLS
DRIYVMYAGHIVETGTKEQIMKTPKHPYTVSLLSAVPKVGSKMNRIVLRGEPPNLVDLPK
GCNFHPRCPYAFGDCGWTAEEVAIDLKYLIESKYYDLTEGEIVIDVLSDKEMKVRGISDE
KLKMITSKENEIKSFSSIKSISADGSGDVHVVLRDYEEPKLYNMSDGRLVKCLLFKGKN
>gi|198282751|ref|YP_002219072.1|
MLLNLQVRDFALIDAVSIDFAAGLTVLTGETGAGKSILVDAIALLLGDKGHAEDIRHGAE
QAEISAEFGLSPEHPARRWLREQEIEDEDVCLLRRIIQRNGRSRAFINGCSVTNGQLREF
GETLVELLGQHAHQSLLQPERQLFLLDRFAGLETTLSAVADRYRQWRQAAQRCAALQEQQ
GRQHEQEDWQRFLFTELEAADLQADEWENLRAEEQRLGAVEKLREDVLAALARLDGEDNA
ASRAIAEAQRHVHAARAHDSRLTDCDELLNSAMIQIEEAITGLRAYATDLEADPERLESI
AQRLQLLQDLQRKHHCDMAGLLAKRESLRRELLSSEDLDAARRAAERELVQARAAYVEDC
AVLSDARQRQQDALAQAIIAQIQQLGMPHAAIELRLYSHPEAEKQWRDTGWDQVEIWITA
NPGHPAQPLARVASGGELSRIGLALQVILAAPERIDTLIFDEVDVGIGGAVAERVGRLLR
RLGARQQVLCVTHLAQVAAQGHQHLRVEKQVVDGQTLSKVRTLGDTDRRQEIARMLGGIE
INDAVTQAAAALLAGAES
>gi|198282653|ref|YP_002218974.1|
MNKNLARLRRARKTRARIASQAKPRLCVFRSGRHIYAQVIDDSQGKVLAQASTVEGELRA
SMGRGADVAAAATIGQRVAAKALAVGVKEVAFDRSGYRYHGRVRALADAAREGGLSF
>gi|198282647|ref|YP_002218968.1|
MIQTQTRLNVADNSGAREVMCIKVLGGSHRRYADIGDVIKVSIKDAVPRGKVKKGDVYNA
LVVRTRKGVRREDGSLIRFDSNAAVLLNNQLQPIGTRIFGPVTRELRGANFMKIISLAPE
VL
>gi|198284893|ref|YP_002221214.1|
MSSAQQSPEGKAFLPLAIAILTVSDSRKPETDKSGDKVAELASHAGHQIAARQIIADDAE
TLRAQMRDWIADPAIDVIIATGGTGVTGRDVTPEALAPLISKPIPGFGELFRMLSFQEIG
TSTIQSRAEAAICDGTIVFLLPGSTGGVRLGMEAIIIPQLDIRHAPCNLSELLPRIRYEH

>gi|198284602|ref|YP_002220923.1|
MDWLSKHYQQQKGYDELVGEGAVPRLPAAPLFDYLSTLDSSELRARRQAADAAILAMGIT
FTVYSEAGDIDRAWPFDIIPRILSRREWMRIEEGLKQRLQALNLFIDDIYNAQRIVVDGV
FPAEVLASSRNFREACRGVHPPFGVWAHICGSDLVRDADGTVYVLEDNLRVPSGVSYMLE
NRQIMKRLFPELFKSSTILPVDDYPNRLYDTLAALSPREGERPVVAVLTPGIYNSAYFEH
SYLAQQMGAYLAEGADFFVSRDDIVYLRTISGPQRVDVIYRRIDDEYMDPEVFFTDSALG
IPGLLRAWRRGTVAIANAPGAGVADDKVVYAFVPDIIRYYLGAEPILPNVPTYLCMREAD
RDYVLSHLHELVVKPANESGGYGMLIGPRATSEERGRFAELIAANPRNYIAQPTLNLSTA
PTLVEDHLEARHLDLRPFILQADKLYVTTGGLTRVAMQPGSLVVNSSQGGGSKDTWIVDE
EAPCFRA
>gi|198283221|ref|YP_002219542.1|
MTKVSAQHTALHDWHVAHGARMVDFAGWEMPLNYGSQLAEHEAVRRAAGLFDVSHMRPLD
LSGPDARVLLRYALANDVAKLDAAPGKALYSTMLQGDGGIIDDLIVYHRGGGRYRIVLNA
GGAEADTAHLQALADAHGWRVILQKRPDLGILAVQGPTARALAATVLAIPALADLGVFHA
LEQGDFFVGRTGYTGEDGVEIVAANGLLTDLADRLLVAGVRPAGLAARDSLRLEAGLGLY
GQDMTTAVSPYASNLGWTVDLRAADRNFLGRAALEAELAAGDGARLVGLAMRDGIPRHGY
VVENAAGQPCGVVTSGIFSPSLQCGIALARVDAVLAPGALSAVLVRGVRRPALVIKPPFW
RNGAATFSFPEEHET
>gi|70607028|ref|YP_255898.1|
MIVYGVYNSPLGTITVAKNERGIIMLDFCDCAERNLVDNSTFTDLFHKFDNYFQGKPVEF
NETVDLFVNNFRRRVFNEVRRIGWGKVKTYKEIAETLKTSPRAVGMALSKNPVLLIIPCH
RIIAESGLGGFSRGIELKKKLLELEGVNIEALVRG
>gi|198283953|ref|YP_002220274.1|
MANTAQARKRVLQNEKRRLHNASLRSRLRTYVKGVLKAVHVGDQEQARSALRAAESVIDK
TVGKGVAHRNMAARTKSRLSARVKAMGNAAQ
>gi|70608047|ref|YP_256917.1|
MDQVKEYKKDNPLKAFVDHLQAVGTGLKYAVRPQRITLKYPEEAISLPTGYRGMIRLYKD
ICIGCTLCALICPADAMKMTTEAGKKLPVINYGRCVFCGFCVDVCPVDALRETRVHDTIF
TNRRDLVFRPDKFDQAYDEPPAEKVVRRVKPIIDENKGIKYVPDE
>gi|198282760|ref|YP_002219081.1|
MSRILVLYHSLWGHVEQMAEAEAEGARSVSGIQVDVRRVPETMPAETLAAVHAKTHQAAP
EAHPDDLANYDGIIFGTPTRFGNMTGQMRNFLDRTGNLWQEGRLVGKVGSVFVSTATQHG
GQETTLTSFHTFLFHQGMLVVGVPYSCTELMNMDEISGGTPYGASTMSKGDGSRQPSANE
LTIARFQGRHVAEITRKLFG
>gi|198283024|ref|YP_002219345.1|
MKQYSGAWQMDNGGRGLYDLTPKLQEWLEEVRAGEGWVNLFVPHTSASLLLQENADPDVQ
RDILDYFARMVPDGDPGFRHRNEGPDDMSAHLRSALTQNSLIIPVREGRAGLGGWQGVFL
FEHRVRPVSRRVLVSFQGVAKEV
>gi|198282274|ref|YP_002218595.1|
MKKIPSIGVVSLGCPKATVDSERILTQLRAEGYLLVGDYANADVVVVNTCGFIDAAVEES
LEAIGEALDENGKVVVTGCLGAREGGDFVRGAHPKVLAVTGPNQAGAVLDAIHAALPPAH
DPYTDLVPPQGLRLTPPHYAYLKISEGCNQSCSFCIIPSMRGKLVSRAPDDILREAEALV
AGGAKELLVISQDTGAYGVDRKYRTAFHNGRPLKTRITDLCAALGELGVWVRLHYVYPYP
HIDELLPLMAEGKILPYLDVPLQHGSPRILKAMRRPAAAEKTLDRILGWRQAVPDLIIRS
TFIVGFPGETDADFAELLDFLRAAELDRVGCFAYSAVEGAPANAIAGAVPEPVKEERRAA
FMAVQEAISRQRLQRRVGQRQRVLVDAMARGGRVIARSASDAPEIDGVVHLGKAAGLQVG
DWVEVAITRADAHDLYGMVVSA
>gi|198282854|ref|YP_002219175.1|
MTGGAERGILWIISAPSGAGKTSLARALVAATPQLRSSVSYTTRPPRPGEAEGADYHFVS
MEAFTAMAERGEFLEYARVHGNGYGTSEPWVKSQLFAGTDCLLEIDWQGARQVRERLPGQ
AVSIFILPPSVAALAERLRGRGQDSETVIARRLAAAREELLHYDEFDYLVVNDHFQDALA
DLQSIVHAEHLRLGYQQHAQHQRLKNLLGINS
>gi|218665126|ref|YP_002425068.1|
MPHSVLTRCAVPYPEDAATVFAPLASIPWSFFLDSSATVSLQGRYSMLVTAPRRRLWQEA
KQLWVADGDGPARRSALSLWEALRESVIRLPDAASLPAELPFAGGALGYLAYDFGLAGQG
IPPPPAQSLPEAAFGIYDTALLVDHHGRKAWLCAPEDRMVQALAEWQPRLACGKVYPHDP
SFQARGPVRPLWSRSEYAAAFARVHAYIQAGDCYQVNLAQPFVAPYAGSPWSLYQRLRTV
NPAPFSAYLSMPQGAVLSFSPERLLQVQKDRLQVRPIKGTRPRLKDRQEDQQMAQALLAS
PKDRAENVMIVDLLRNDLGRVAATGSVQVPQLCALESYAEVHHLVSVVEARLASGQDALS
ALKACFPGGSITGAPKRRAMEIIAELEAGARGLYCGSVGYLDQRGSLDMNIAIRSMTAVR
GELRFWAGGGIVADSDPDAEYQETLDKVAVFHRELAALAGEG
>gi|198283839|ref|YP_002220160.1|
MQKSRYNVVILGATGAVGEVMLQILEQRKFPVDKLYLLASNHSAGGRLPFNGQQVLVQDA
ATFDWSQADIGLFSAGAKVSAEYAPKAVAAGCVVIDNTSQFRYDDEIPLVVPEVNPQRIA
DYRRHGIIANPNCSTIQMLLALKPIADAAGIERVVVATYQAVSGAGRRAIEELGQQTLAI
FRHEEGVAEVFPKRIAFNCLPQIDVFQDNGYTKEEMKMLWETRKILEMPDIALTATCVRV
PVFYGHSEAVNVVTREPITPEAVRALLEKAPGIVVVDDRGAGAWPSALDAAGQDATYVGR
IRGDCSHVRGINFWVVADNIRKGAALNSIQIAELLIRDYL
>gi|198282498|ref|YP_002218819.1|
MIGILVVNLGTPDAPTAPAVRRYLREFLSDTRVVELPRMLWWPILNGPILRFRPARSARN
YASIWLPDGSPLMVYSQRQCDALQARWDRQFPGQVRVKLAMRYGNPSVAKGMAALRDAGC
GRILVVPLYPQYAAATTASTFDAVAKELRKWREIPEMRMIRDWHAHPAYIGALADSIRAW
WQAHGQAERLLITFHGLPESSVLKGDPYRAQCEKTTALLVQALGLADDQWVQSFQSRFGA
ARWLEPYTDRTLVGLARAGVSRVDAVCPGFAADCVETLQEIALEGKETFLHAGGQELRYI
PALNDNPLWIAAFSRILEPHWRDWDALENFAVSPESG
>gi|198283829|ref|YP_002220150.1|
MNTKNTNPDWADRLRPETIAIRAGIHRTQEQEHSEAIFPTSSFVFDSAEEAADRFAGRVP
GNIYARFTNPTVRTFEERLAALEGAEACVATASGMAACLTAFMGILKAGDHVVASRSIFG
TTVQLLGNILSRFGVETSFVPLADVPAWRAALRPNTRMLFLETPSNPLTEIGDMQALADL
AHVHDAWLVVDNCFCTPALQQPLKFGADLVIHSATKYLDGQGRTLGGAVCGSTELLNSGP
RNFVRTAGPSLSPFNAWVQLKGLETLGLRMERHCANAQKIAEWLEARPEVARVYYPGLDS
HPQQALAARQQRLPGAILSFDLHGGQKAAWAFVDALRLLSLTANLGDAKTTITHPASTTH
SRVSPEARAAAGVGDGLLRISVGLEHADDLREDMERGFAALVAR
>gi|198284298|ref|YP_002220619.1|
MTFQEIIQRLQGFWADQGCVLLQPMDMPVGAGTFHPATFLRAIGPEPWRAAYVQPSRRPT
DGRYGDNPNRLQHYYQFQAVLKPNPVNLQELYLESLAALGIDSGVQDIRFVEDDWESPTL
GAWGLGWEVWLNGMEVTQFTYFQQVGGLDCHPVMGEVTYGLERLAMYLQGVESVYDLVWT
PNVLYGDVFHQNEVEQSRYNFELAPVEDLFQRFDQAEKDCHALLAAELPLPAYERVLDCS
HTFNLLDARHAIGVNERARFIGRVRTLARGVAEHYADARAALGHPLLRSQDVSA
>gi|16081524|ref|NP_393878.1|
MESFYHSVPVGPKPPEEVYVIVEIPRGSRVKYEIAKDFPGMLVDRVLYSSVVYPVDYGLI
PRTLYYDGDPMDVMVLISQPTFPGAIMKVRPIGMMKMVDQGETDNKILAVFDKDPNVSYI
KDLKDVNAHLLDEIANFFSTYKILEKKETKVLGWEGKEAALKEIEVSIKMYEEKYGKKN
>gi|70607429|ref|YP_256299.1|
MEKGVYIGKLVKPVDREWYEVRNPADYREIVSKFPRLHRKDVVDAIKIAKESYEKWREYT
AYERAKILFKTADILESRMQEIAKTLTMEEGKTLGESAYEVERVTSLLRYYGGLTLNSHG
KTLQSSMKNSMHLTVREPIGVVGIITPWNFPFLIPGWKIAPALATGNTVVFKPASNTPTV
AFELVNALYEAGLPEGVVNLVTGSGREVGDEIVTNKEIKAVSFTGSLEVGREVNSKIGNR
FTRLQLELGGKNATVLTKNGDFNLAIEHVTWSVMVNTGQVCLATSRFLVPKELHDKAVNA
MTESFKSLVVGNALKQPVHMGPLSSRDQYEKVLGYVEIGKDEGAKLVYGGEPIKGEDYDY
GYFVKPTIFDNVTKDMRIAKEEIFGPVLAIMTYESLDEAIEIVNSTDYGLTAEIVTNNLN
EAMKFSEGVEAGVVKVNRPTVELDQWVPYGGFKGSGNDVYKELGEEALDFYTKIKAVHLQ
Y
>gi|198284522|ref|YP_002220843.1|
MTRPIVADISAAALRHNVAVVREHAPRARIMAAVKANAYGHGVTLCAPVLAEAGVDAFAV
ASLEEAEALHALGLERPICLLGGPFDADEVSVAAERAYLLVIHEQRQLQWLETRAADAAL
RLFIKVDTGMHRLGFAPERLPALFAALQRHPRWEVLGLMSHLARSDTPDDPFNRQQAGVF
ADAIAHVGHVTAGQHSLANSGGVLALPFTHQYWVRPGLMLYGLSPFAGRRGSEIGLQPVL
SWRSAVVAIRELGPGDWLGYGAAWQAPARCRVGVVAAGYGDGYPRHLGCGAPVTVAGQTT
RTLARVSMDMLFVDLTAVEADIGAPVVLMGAGGPPLESLAAELGTISYEMSCRMQMRVPR
RLVS
>gi|198282929|ref|YP_002219250.1|
MRKDPLVIAGREYQSRLLVGTGKYKDFAETRAAIDAAGAEIVTVALRRMNLGQSKDAPNL
LEFLPADRFTILPNTAGCYTAEDAVRTCRLARELGDWKLVKLEVIGDPQTLYPDMRQTYD
AAKTLIAEGFEVMVYSVDDPVACKTFAEMGCVAVMPLAAPIGSGLGIRNPYNLRIILEQA
TVPILVDAGVGTASDVAVALELGCDGVLLNTAIAAAKDPILMAEAMRQGVEAGRKAFLAG
RMPRKLYASASSPVDGLFFE
>gi|198284523|ref|YP_002220844.1|
MSDSADYGGGVKAPPHSIEAEQSVIGALLIDPETAEQVTEAVTAEDFYERRHRQIFQAIS
AMLGAGRAVDAITVSEWLQDHEQLADVGGVQYLLMLANETPSAANVLAYARIVRERATLR
DLIRVGREIAELAYRPEGRQAQALLDEAESRVFHLAEGQQRAGEGFQQLKDALPAVIDRI
ETIARERKGVTGLSTGFADLDEKTSGLHPGQLVIVAGRPSMGKTSFAMNIAEHVACIEGK
PVAVFSMEMPTDEIVLRALSSRGRVDQHRLRNGSLGNDDWPRIAHAIGELGNAPLFADDS
AALTPTDLRSRARRLKREHGLALIVVDYLQLMQVPGRGDNRVAEISEISRSLKALAKELS
IPVIALSQLNRSLENRTEKRPQMSDLRESGAIEQDADLILFLYRDEVYYKDKEEVKGIAE
VIIGKQRNGPIGTVRMSFFGEYTRFENYAPSGDGFGH
>gi|16082444|ref|NP_394931.1|
MMYVDIIESEIPVMDLIDRIRNPKAGAIVTFEGTVREDSDGVKVDALFYESYREMAIREI
RDMIEYCIRQFGITDAAVVHRIGRVNLTEDSVVIAVSAPHRGQAFDACRYIIDQIKERAP
IWKRDIVQGSPASWH
>gi|16081439|ref|NP_393782.1|
MTRIIHIDRSDYRRDQIVDAVDALRSGGTVVFPTETVYGLGALASNPEACKKIFIAKGRP
SDNPLIVHISSMEQFFSYSDPDDSYPIEGLNKAWPGPLTVVVRKAQGISDVVTAGLPTVA
IRMPDDPIAHDLIEMAGPIAAPSANISTRPSITDSRDAIRFLDGRVDVIIDAGPTRFGIE
STIIDITKRPAELLRPGSYAIEDLEPVFGPIVYGDVARGLGEAKIAITPGMKYRHYSPST
KLILAETREVFRQILDTVDEDMVVLATEEMVDGHKKAIIIGTDRDLYSVAHNLFSSFIAL
DDMHVDLALIHPFEERGIGFALMNRIRKASYRTVKSREDFLDLLGSIREKVN
>gi|198282468|ref|YP_002218789.1|
MTDVTLLGPWIRRFLLEYLVRERNLSINTQRSYRDMLSLFLPHVSKQLNKSVDRLTVSDL
SADLIRQFLSDIEESRHCLAATRNQRLGGLHALARFIGENSPEHIEWCSQIRLIPFKKTA
YPGITYLEKPEMDALLESPDRQTPQGQRDYALLLFLYNTGARASEAADLRIVDVDWHAQC
AHIIGKGNKRRTCPLWPTTLDQLRALATQRGLDQRVFLNRNGQPITRFGIHTMVERHAAR
ACVQVPSMSTKQVSPHVIRHSTATHLLRAGVDINTVRAWLGHVSLTTTNIYAETDLETKT
RALATCAPPTAEGMATKHWRQQPDLMAFLHGL
>gi|198283294|ref|YP_002219615.1|
MARGVYLLGDLAQVAGAELRGDAGYQISAVAPLDTAGSGDLTFYHDMHLRGLLKTSKAGA
ILIAPRDAEQFSGNRLLTDNPYAAFARVMQHIYPQVAPRPGLHHTAQLARDAQVDPDARI
DAHVQIGAGAVIAKGVWLEAGTFVGAGAEVGQGSHLYPGVKIYGGCKVGAGCVLHAGVVI
GADGFGFAEADGRFLKIPQVGRVLIGNNVEVGANSCIDRGALADTVIEDGVKIDNLVQIG
HNVQIGAHTVVAGQTGIAGSARIGRHCRIGGQVGIAGHLEIADGCVIAGQSAVTHSLRRA
GVYSGVIPVQEASHWRRIAARLDGLDTLFRRMKRVERTLEQDLSTNGEPTDRE
>gi|198284803|ref|YP_002221124.1|
MSREGYGNSGKVWIVGAGPGDPDLLTLKAAALVGTADIIFHDALVNPRILDMARSDTKLV
DVGKRGGRPSASQVSIQTRMIHAARQGMRVVRLKGGDPFIFGRGGEECMALWTADIDYEI
VPGITSGLAAAACAAVPLTYRSISQSVLFVTGHEAANTSPVDWHRIANAADTLVIHMGIA
RILEIQNALIAGGRHPDTPVLAMQWATLPQQRHVYARLNDLTDAIHEADLGSPAILIVGE
AVRLSQQLSHGINPASDDPFGQRWWYLSAVGSA
>gi|218667898|ref|YP_002425161.1|
MRIDPDRPIYLDYQATTPVDPIVLEQMLPFLTHDFGNAASRSHPYGWTAEKAVEKARQQV
ADTIHADPREIVWTSGATEATNLALKGAAHFYSGKGRHLVTLRTEHKATLDTCRQLEREG
FEVTYLEVQEDGLVDLQVFEAALRPDTIMASVLYVNNEIGVIQPMEEIGRILRAHKILFH
VDAVQALGKIPVDVEAIQADMMSLSGHKIYGPKGIGALYVRRKPRVRVEAQIHGGGHERG
MRSGTLPTHQIVGMGAAAELAVQSMESDGKRIRQLRDRLLEGIRERVEETYINGNMEHRV
PHNLNISFAFVEGESLIMALKEIAVSSGSACTSASLEPSYVLRALGKSDELAHSSIRFGI
GRYTTEEEIDATIGLIAAKVDKLRELSPLWEMHQEGIDIHSIQWAAH
>gi|198282827|ref|YP_002219148.1|
MSKSHLFTSESVSEGHPDKVADQISDAILDAILAQDPRGRVAAETLITTGLIVLAGEITT
TAVVDYADVARQTVRRIGYNSSDMGFDWASCAVVQTLDKQSPDIAQGVDEGAGLDLDQGA
GDQGLMFGFACDETDVLMPTPIYFAHRLTERQAMVRKDGRLPWLRPDAKSQVTVRYEDDR
PVAIDTVVLSTQHAPDISHADLVEAVREEIIKPVLPPEMIHKDTKYLINPTGRFVIGGPV
GDCGLTGRKIIVDTYGGQGSHGGGAFSGKDPSKVDRSSSYAGRYVAKNIVAAGLARRCEV
QVAYAIGVSQPVSLMVDTFGTGVIDDDRIAALVQEHFDLRPKGIIQMLDLLRPIYAKTAA
YGHFGREEPEFTWERTDKAAVLRDAAGLR
>gi|198282612|ref|YP_002218933.1|
MHCPFCAYADTRVVDSRLADDGGSVRRRRECPQCGQRFTTFERAELALPVVVKTDGRRES
FNEEKLQRGLTRALSKRPVATARVDAAVRMIQRRIRERGEREIPARLIGELVMEALRDLD
PVAYVRFASVYRRFEDVDAFSVEIARMKEAEVPDGGDDLNRGD
>gi|16082314|ref|NP_394782.1|
MKTGLMGTQDITALNNVNITLYQKEILGLVGASGSGKSTLARVLVLLYRPSTGKVVFEGR
DVTNYRGMKLREYRSDVQMVFQDPYASLDPYHTISWHIRRPLRIHHYRGNIDERIDELLE
MVKLDPPSYFRDKFPHQISGGQRQRVYLARALALEPKVLIADEPVSMLDVSLRIDILELL
SRIREDLGISIIYITHDLNTVSMITDRIYVLHNGEIVEEGQTDDVLSNPRDDYTRSLIEA
APDPYKRI
>gi|70607024|ref|YP_255894.1|
MSHIKILGIPGSIRKNSYNKLLLKATLNLLPQGVEMEIFEDISQIPPFNQDEENNPPQVV
KDLKRKIRESDAILFATPEYNRSIPGVLKNAIDWASRPYMDNSFNGKVAAIMSASIGMLG
GALAHYHLKQILSFLNVNVVTGPEVFVSFAQQKFDENGNLVDENSKKFISQLLTNLVDYV
KMVKSKQVVSL
>gi|218667362|ref|YP_002426201.1|
MNRSNLQTDAKRWVIKIGSSLLTNDGQHLDITAIRAWMQQILLLHQRGVEVVLVSSGSVS
AGMQRLGWTDRPVSLKARQAAASVGQSALIHTYEKMLQECAQPENDRLYCGQVLLTHDDL
RTRRRYLNARSTLRTLLDMNVLPIINENDVVSYSAINLGDNDTLAALVSNLLDADILVIL
TDQTGLFDADPRSHPEATLLTEVGAGDPMLERIAGGGGSRMGTGGMLAKVRAAARAARSG
TSTIIADGRRPEVLPRLHQGEAIGTFVHARLPKLAARKRWLAGHLRSHGVLHLDQGAARA
ILEEGSSLLPVGVIAVEGTFRRGDLVVCKDPLGRDIARGLINLDAPVAARCCRKQSHELA
DDPEVLEDVLIHRDNLVINDLLL
>gi|218666686|ref|YP_002427656.1|
MTQTSHALFHMAQQCIPGGVNSPVRAFRGVGGDPIFIDHAEGPFFWDVEGKRYLDYVGSW
GPMIHGHGHPEVLAAVHAQVNKGLGFGAPTAIEVEMAELVCALVPGIESVRMTSSGTEAV
MTAIRLARGYTGRDRIIKFEGNYHGHSDSLLVKAGSGALTLGQPSSAGVPREVSQNTLVL
PYNDLPAVVEMMAQFGFDVATIIVEPVAGNMGCVPPEPGFLEGLRAVCDQYGCVLIFDEV
MTGFRVALGGAQALYGVRPDLTTLGKIIGGGLPVGAVGGPREIMEYLAPTGPVYQAGTLS
GNPVAMAAGLATLRLLTVPGFHERLAAQTAVLCEGLAERAEAAGVPMQINHVPGMFGWFF
AEQPVRGFDTVMAADSKRYARFFHGLLARGVYLAPSAYEAGFLSAAHGDTEIAATLDAAE
AVLATLKEDA
>gi|198284455|ref|YP_002220776.1|
MSEMTPREIVQELDKYIIGQSEAKRAVAIALRNRWRRGQVPPPLHQEITPKNILMIGPTG
VGKTEIARRLAQLANAPFIKVEATKFTEVGYVGKDVESIIRDLTETAVDMIRNERQVALR
QRAEELAEERILDILIPGPRDSSVPRSDEGTRQKFRKMLREGKLDAQEIEIEVSAPKGGV
EIMAPAGMEEMTNQLREMFSNMAPGKTSTRRVTVSEAQRLLTDDEAAKLVNEEEVRALAL
ERVQSGGIVFIDEIDKVAVRSGTQQGSDVSREGVQRDLLPLVEGSNVSTRYGVVKTDHIL
FIASGAFHLSKPSDLIPELQGRLPIRVELEALSAADLVRILQEPENALVRQYGALLASDG
LALHFTQDGVQRIAEIAQQVNERVENIGARRLHTVMERLLEEVAFVAPDGSTTALEVDAA
YVDSRLKDLAQDEDLSRYIL
>gi|16081877|ref|NP_394280.1|
MEKTANIDKGLENVNIKWTKLTYIDGNNGILKYGGYNVNDLIENGAKEDEIQYLFLYGEL
PNRLDLELFQSKVQKGYELPDFVKDIIFELPRESDAVAMQMAAFSALATSTYNFKWNADL
DRDQAAKAIGLMSAVTANVYRHIMGKGPVDLEPSDSFAESFLRSTLDRTPSEDEIDAMNA
ALILYTDHEVPASTTAGLVAVSTLSDMYSGIAAALAALKGPLHGGAAEASIMQFQEIGDP
DNVDAWFRDNIVNGNKRLMGFGHRVYKTYDPRARIFRRYAEKLSANDPEAKKMFDIATRL
EKIGIDTFGSKKIYPNTDYFSGIVYLALGYPLRNNIYTSFFALSRVTGWISHFMEYVENQ
HRLIRPRAVYVGPEDLQFVKIDERRGPIITS
>gi|198282552|ref|YP_002218873.1|
MKTPLVLLPDERRRYRRHQFWTDHGIFRELFYANFHEIAPGVFRSAQPSPVQLRHWQQKY
GLCTVLNLRAPAPHEPHYRLEQEACDALGMTHLTLHGFGSRDLPERDKLLAGIAVLDQLP
QPFLLHCKSGADRAGFISVLYLHLVLGIPLSAAQRQLRLWPFGHIRHANTGILDWFFVNY
HDAAACQPGLTLRAWIQDGYDREHILKNFRPWYRLDWLTDRILHRE
>gi|198283013|ref|YP_002219334.1|
MSHFSFIEDPRQDPKKLDVEERREAFKEIYQSFDLGSAQLQADRCLHCGNPYCEWKCPVH
NYIPNWLQLIVENRLEEAATLSHQTNTLPEICGRICPQDRLCEGACTLNDGFGAVTIGNL
ERFITEEALARGWQPQMPDIPPNGKRVAVVGAGPAGLGCADILNRAGTEVVVFDRYPAVG
GLLTFGIPSFKLEKAVVARRANLLQEMGIRFQLDTEVGRDISLGKLLDDFDAVFLGMGTY
TAKTGDFPGEKLPGVLKALSYLIANTRHLMQLPDPTLPYVSLSGKQVVVLGGGDTAMDCL
RTAIRQGARHVTCVYRRDEENMPGSRREVANAREEGVHFLFNRQPVEVVGDAASGAQGVR
LVETRLGEPDARGRRHPEIIPGSEQVLDADVVIIAFGFDPSPAPWFAEQHITTDSRGRIS
TNAQFQTSNPRIFAGGDMRRGSDLVVTAVDEGRRAAQGILDYLGV
>gi|198282516|ref|YP_002218837.1|
MAASSPHVLVLHGPNLNLLGSREPGHYGQTTLAEIDAGMQTLAQGWGWRLHSLQSNAEHV
LIDAVQEALPLGVTDIIINPAAFTHTSVALRDALAAVQIPFIEVHLSNIHGREPFRRHSY
FSELAQGVIAGLGADGYFLALDAIHRRMKRHNP
>gi|218665438|ref|YP_002426182.1|
MPTPLPSTGPAQRAGNERLRLLQVLGGDGRGGADQVALALADGLHEQGFAVEFFVPAGFV
RHQRERLRGRAVTVAPSFSPFSAAALGALRRAAQRVDLVLTHDSPARHLTLAAKAMGGLQ
APLWFMRHCIIRPPALRWAPWQRLWVAHQLAASEVIAESLVASGYPAARVTRLYAGRDLS
SFFAVDSPARSALRAVLGLDVSPAPFCIGMVARFDRWPGWHPQVAHPKGFDVLFAALSRL
DFPYRVLLLGPPHPEDHEALRAMAHAHGARPEWLIFLGFQNDISAYYGLMDVNVLPSRRE
GLGLALVEGLAAGVPVLGSGSGGIREVIQDGRNGFLFPEGDAVALAGLLIRLAREPELRR
RLGEEGRRQLQEAVFDEGRLVGGFMDCLTREHPTFVHGERMP
>gi|218666088|ref|YP_002424909.1|
MLDTHVALWAITDSPRLSKKAREMIELPKSSIWISAATIWEIAIKRSLGRGDMPVSSQEA
MRYFGESGYRFLPIEPEHAAAVEDLPAHHADPFDRILVAQALVEPMRLITHDAMVACYSD
TIIKT
>gi|198282652|ref|YP_002218973.1|
MSRVAKQPVPLPKGVEVHVADQRLVVKGPKGEMSVPFHPAVELRIDDGGASLTWSDNQNA
QAGTMRAILNNMVQGVSQGYEQKLEIIGVGYRAQAKGKTLSLSLGFSHPVDYSVPDDITI
ETPTQTEIVIRGIDKQKIGQIAADIRAYRPPEPYKGKGVRYAGENVRRKEAKKK
>gi|198284506|ref|YP_002220827.1|
MRIDHLDHLVLTVADISVTIAFYSRVLGMQEMTFGDQRKALIFGQQKINLHPAGHPIAPH
ATSPTPGSADLCFIVTGGIQGVLTHLQTCGVTLEAGPVPRTGATGPITSVYFRDPDGNLL
EVATYDQSIQLS
>gi|198282790|ref|YP_002219111.1|
MSFCVLIPARLASTRLPRKVLLDVGGIPMIEQVRRRALESGAAQVVVAADHPEVVDCIRS
YGGEALLTAAEHVCGTERLAEAARLLGLADDAIIVNLQGDEPGMTPALLHATAQLLLDHP
QRQMATAAVPITHWDELADPHAVKLVLDAEGCARYFSRAPIPWDRSHFPLSSGQTLPQTP
GIWWRHLGLYAYRNAFLQDYAAWSASPLEVIESLEQMRALERGVQIAVYCAAEAPAAGVD
TAADLDRVRDLFP
>gi|198283770|ref|YP_002220091.1|
MNSEKPDPALLLIWAQAARSGNLHAAADLLFMTQPAVSHRLKQLQEWVGEPLYRRNRRGI
EPSETGLWLLRIAEQIEAALAEARALRGDTRELLRGSLALVASHSNAETLLPRAIADFRA
RYPGVALRLVTTNSRRAISMRDQADLIFVEDDAALSGATDWTQETLVETEIVALVPDRHP
WLGRSEPLSLSSLAEETLVWREEGSGIRNHVMQAFQKQGIYPEIRYELSGLAAVRDAVRC
GLGVGFVSALNSAGQRPGIATLTTTPVIRHKLSVLHRRAPSHSAKAFLALLQHMVTRENA
G
>gi|198283843|ref|YP_002220164.1|
MAHCCSGNERDSLAKSVTDARDAILAASLPVQGTENVHLGNALGRVLAMDIHAPADVPAW
SNSAMDGYALRSMDDDAIRRIIGQSFAGHPFKGRVGADECVRIMTGAVVPEGADAVLVQE
EAEVHADRKITPQTVSKAGANIRQPGEDLQAGALALEAGTWLRPAQIGLLASLGIAELAV
YRRLRVAFISTGDELRPLGGALAPGQIYDSNRYALHGMLERLDCEILDLGRIADDPESIE
AALHSAATVADVVISTGGVSVGDADYIAALLGRLGTIHFWKINMKPGRPLAFGQLGNATF
FGLPGNPVSAMVTFYQFVRPSILKRMGKAAPWTPPLLQLPLAQDLQKKPGRTDFQRGHLL
QTPAGLQVAGIGQQASHIMSGMAHADCLIILAAEAGHAKAGSLVDVQILEGLV
>gi|198284698|ref|YP_002221019.1|
MGQGARGLTAQIKDRLIQKTLERRLTQLEQTPVRTVVESGIPERFYRWDLHPGYQQVRLL
QEGAARFGVENPFFKVHEGTASAHSRIVEKTVVNYASYNYLGLSGHPLVNAAAKEAIDRY
GTSVSASRIVSGERPLHAQLERAIAQAYGVDDAIVMVSGHATNVTSIGYLFGPNDLVLHD
EYAHNSIIQGISLAGAKRLCFPHNDLEALEQILTQQRRQAERVLVVVEGIYSMDGDYPDL
PRFIEIKHRHRALLMVDEAHSFGVLGRHGMGIREHFDLDPKDVDIWMGTLSKALAACGGY
IAGASALVENLRYLAPGFLYSVGMAPPVAAAALSALQVLQAEPQRVSTLQQRSRYFLEKA
RGVGLQTGASTGNAIVPVITGSSLRAVRLSNWLLERGIHVQPILYPAVPERQARLRFFLS
SEHTLEDIDETMTILAEDLRA
>gi|198283545|ref|YP_002219866.1|
MNKAKTPKYSPEVRERAVRMVQEHRGEYSSPWAAVESIAPKIGCSPHTLHEWVKRHEVDT
GLRDGVTSEECERIKALEREVKELRRANEILKLASAFFAQAELDRRLKS
>gi|198283692|ref|YP_002220013.1|
MDNVADRVKKVVVEQLGVNEDEVTNEASFVDDLGADSLDTVELVMALEEEFDCEIPDEEA
EKIATVQQAIDYVSAHIPAKDA
>gi|198283701|ref|YP_002220022.1|
MADVPSMDALVALLRRLPGIGPRSAQRISYELLVRKRDLMPQLAAAFQQAHAVVRFCERC
NNLSEAPLCAVCRSEHRDRSILCVVESPADLRAIEDTGVFVGEFFVLMGHLSPLDGIGPE
ALHIDRLSARLGETDLQEVIFATNPTLEGEATAQFLAGLVPDGVTISRIARGVPVGGELE
YVDRSTLGRALHGRRLLDE
>gi|70606454|ref|YP_255324.1|
MFEWTWHLEWQTPQEFHAHAIKRILIEERSEFQRVILAELFRFGKALIIDGKIQSTLADE
FIYHESLVHPLLISLEDPENILILGGGEGATLREALRYKSVRKVTMVDIDPVVIKFAKQN
LQEWHMGSFDDSRTNLIIGDGYKFVKETNEKYNAIILDLTDPIQDSPSQLLYTSEFYRDL
KSIITPNGGLVTQATSPSFSLDTFAIIYSTLKTVFKNVSAGITYVPSFDGLWGFIYASDV
TNPAHLNRNQINDRIKERVTGSLRFYDGETHEMLFRVPKYIREKIENEKRVSTRENPVAT
PA
>gi|15899624|ref|NP_344229.1|
MLSKDELDSLNKLFEDKEPLEVLKWGIEKFYPKIALACSLQAEDLVILDMLSKVTEKPRV
FIIDTGRLHQESYDLIEEIVKKYNIDLRIYFPDYKEVEDLVNKYGINLFYKSVELRKACC
EVRKVRPLKRALDGMEAWITGLRREQNFTRGRIRKIEIDEVNGGIIKLNPLADWTWEQVW
EYINKNNVPYNKLYDKGYKSIGCVPCTRPVKPWEHPRAGRWWWEQNSDKECGLHYREVK
>gi|198283509|ref|YP_002219830.1|
MSIRHATLHQLKIFAAVARHMSFARAAEELHLTPPALSIQVRQLAEAVGQPLFNQIGKKI
YLTPAGEALTSACHDVLDRLEYFTQEIAALQGLEKGSLKVATLSTAKYFIPRIIGGFCTE
HPGVATALFIGNREALLERLARNQDDLYILGQPPEHINVVAEAFADNPLVVVSRSDHPLA
SEKDLEPSRLRDAPFILREPGSGTRLAAEKFFEQHGVVLRTRMEFGSNEAVKQTVAGGLG
IAVLSASTIHAELASGELVILDVRGFPLERKWYAVYPAGKLLSPIVRAFMGCLFAVSAHG
EKEWRAQE
>gi|198284245|ref|YP_002220566.1|
MDDTHPSAPPVIALSAYERNGEAFSLAPQYAAAVCQAGGLPVLFPPQCPEAQVILSRCDA
LVLTGGGDISPDFYGAPCGNSTHAVHRDRDAAEIALAREAIARGIPVLGICRGLQIINVA
LGGDLLQDLPTSIGTRICHRNAEHDPVLHEVIVLPDTLLRGIVGQDTLEISSWHHQAIAN
MAPALRINAIAEDGVIEAVDMPDNPDVFAVQWHPEHTAAGDPHQQALFAWLVQRAARRVA
RWTGHGATKN
>gi|198282984|ref|YP_002219305.1|
MEASQRAVPAILLALMDEQEARNLSWALSIHYECIIVSSGAEALGLASTHHVDAIICDAQ
LEDMSGTQCLFDFRTRQPTAIRFLCGLGTDSGEFADALHVAAVYEYLRKPLFPELVALSL
KRALEYREISREHRQLTHDLSRQLKSKAAAADSNPDQSPHQFDELFFCSQAMNKICNLAK
HAATTDLPILIYGETGTGKELLARGIHYHSHRREQIFLAQNCGGVPAELLQSELFGHRRG
AYTGALSDRLGLFSAADGGTVLLDEIEDMSVSLQANLLRFLQSGEVKPLGSDKTHYSDVR
IIAVTNVPLDQLVEQGSFRQDLYYRLKGLEIRIPPLRERPEDIRLLAEHFARQFSMSLGK
SYAGIDHEALNLLRQYPFPGNVRELENEIRRTVALAPSGQPITADRLSDTIINYRRKEPE
QPTPATEGGTLKEHTESLERGMVISALKRFHGNQSRAAEALGLSRVGLANKIKRYAIDIE
IA
>gi|70606880|ref|YP_255750.1|
MPLDPEVRNFLQVYYKANIIDFTKYQFQEIRQKVNELLAKAVPKDPVGETRDMKIKLEDY
ELPIRIYSPIKRTNNGLVMHFHGGAWILGSIETEDAISRILSNSCECTVISVDYRLAPEY
KFPTAVYDCFNAIVWARDNAGELGIDKDKIATFGISAGGNLVAATSLLARDNKLKLTAQV
PVVPFVYLDLASKSMNRYRKGYFLDINLPVDYGVKMYIRDEKDLYNPLFSPLIAEDLSNL
PQAIVVTAEYDPLRDQGEAYAYRLMESGVPTLSFRVNGNVHAFLGSPRTSRQVTVMIGAL
LKDIFK
>gi|198282596|ref|YP_002218917.1|
MHHICKTAVLPYSAAQIFALIEDIRAYPQFLPWCGRTRIIQSKEDEVVAEITISHGAFGK
SFTTKNRYQRPKMAEVRLVNGPFRFLEGLWQLELDARGTKVTLDMRFEFASRLLGAFLEP
IFKQAAETMVQRFAQRARAVYGPPRALEAQESGDVPHSGHP
>gi|198283668|ref|YP_002219989.1|
MAAPRERILLVHVVLHGEADPDAGAEFFHLATDSGADVLELLSVQRGRPDPATFLGRGKV
AELAERVAALSVDLVLFDRVLSPVQERNLEGALHCRVVDRVGLILDIFARRARTHEGKLQ
VELAQLTRLRTRLVRGWTHLERQRGGIGLRGPGETQLETDRRLIGERILSLRGRLIKVAA
HRATQRRARQRAPLPTVALVGYTNAGKSSLFNTLTKSSSYAADRLFATLDPAIRRLQIEG
HEAILLADTVGFLRDLPTDLIAAFRATLEEVNQAQLLLHVVDSSAPDRDAQIAAVDAVLR
EIGAEDIPRLLVLNKVELTGDMPGNVYESSGKLAAVRVSAHSGIGIPELLQAVTQRVGRS
MLRADLTLMPEEGALRARIHRLASVIAERFDEQGRTHLTFDIDGLNWRRLHTQMRDSGCQ
AMDAPPTIPVDG
>gi|198283570|ref|YP_002219891.1|
MQLIGEALTFDDVLLVPAHSAVLPRDVQIATQLSRRIRLNIPLLSAAMDTVTEAAMAIGL
AQEGGIGIIHKNMSPDQQAALVRRVKKFESGVIKDPITTRADVSIREVLQVMAVHGISGV
PVVDGERLEGIVTHRDLRFETRMDAPVSSVMTPRERLVTVPEGTSLDVTKALLHQHRIEK
ILVVNDRFELRGLITVKDIRKATEHPLACRDGQGRLLVGAAVGVGDGTDARVQALAEAGV
DVIIVDTAHGHSQGVLDRVRWVKNQFPDVDVIGGNIATGEAALALVDAGADAVKVGIGPG
SICTTRIVAGVGVPQVTAISNVANALAGTGVSLIADGGIRYSGDFAKALAAGAHAVMVGG
LLAGTDEAPGEIELYQGRSYKAYRGMGSLGAMQQGSADRYFQDASPEAPKLVPEGVEGRV
PYKGPAGQVIHQLLGGLRSSMGYLGAEDLSALRSRARFIKITQAGVRESHVHDVNITKEA
PNYRVE
>gi|218667378|ref|YP_002424687.1|
MKIATWNVNSLKVRLPQVLEWLGSEQPDVLCLQETKLADARFPVAELADAGYRALYHGQP
TYNGVAILSRTSPSDVRCDWPDGGDGQARLCAASFGDLRVVNVYVPNGQALDSDKYPYKL
QWLERLRGLIAGELQGWPQLLLVGDFNIAPDTRDVYDAAEWGEGILCSAPERAALGALLE
LGLHDSYRKMHPDARAWSWWDYRAAAFRRNQGLRIDLILASSPVLSRTREVVIDRAARAA
ERPSDHAPVCITLESSA
>gi|198284328|ref|YP_002220649.1|
MSFQSMASIAEAAREVAAASDLNTLEQIRLRWLGRKGVLTEAMQQLGQLSPETRREAGQL
LNERKSEIQSLLQERKAELEAAAIHARLQQERLDVTLPGRREACGSAHPIRQTLEWIEHY
FFGLGFETSDGPEIEDDYHNFAALNIPEDHPARAMHDTFYLDATRLLRTQTSTVQIRFLE
SHQPPLRMIATGRVYRRDSDITHTPMFHQVEGLLLDERASFADLRGLLSDFLHGFFAKPD
LPVRFRPSYFPFTEPSAEIDIGCVICGGSGCRVCKQTGWLEVLGCGMVHPAVLAGAGVDG
ERFSGFAFGMGVERLTMLRYGVNDLRLFFENDLRFLKQFS
>gi|198282884|ref|YP_002219205.1|
MQNLYIKTYGCQMNEYDSERMADTLAVSHGLRLVDDPVLADVLLLNTCSIREKAEDKVFT
QLGFWRPFKERRPEVVIGVGGCVASQEGERLRRRAPYVDLVFGPQTLHRLPDLLDACLAE
RRPQVDIAFPMLEKFDHLPQRPGRDGATAFVTIQEGCDKFCTFCVVPHTRGREYSRSMPD
ILREVRALVEQGVREITLLGQNVNAYRGATGLVGEGGLADLLERLARIPGLLRLRYTTSH
PANLDDELIAAHGSIGILAPHLHLPVQSGSDRILRRMHRKHTVGQYLDKVDRLRAARPGI
QISSDFIVGFPGETDADFAATMELIDAVRFDQSFSFKYSQRPNTPALKLKDSVPEAVKED
RLAVLQGRINGLAQGYAQALVGTQQAVLITGPSRRDAQELTGKTACNRAVNLAGSMDWVG
QMLDVEITAALPNSLRGRAALVAPTSQRLAV
>gi|218667254|ref|YP_002426478.1|
MKKIAIFAGDGIGPEIVAAARQVLDAVDQAARLGLHCSEGLVGGAALDASDDPLPAASLQ
LALEADAVILGAVGGPRWDAYPPAKRPEQGLLRLRKGLDLYANLRPAQIFPQLLDASPLR
PELVRDVDILVVRELTGDIYFGQPRGLEVVDGKRRGFNTMVYDEDEIRRIAHVAFRAAQG
RRKQLCSVDKANVLETTRLWREVVTEVAQDYPDVQLSHMYVDNAAMQLIRAPAQFDVLLT
GNMFGDILSDEASQLTGSIGMLPSASLGEGRAMYEPIHGSAPDIAGQDKANPLATILSVA
MMLRYSLGAELWAQRVEAAVQRVLDQGLRTADIAAPGAPVIGTKAMGAAVVDALNFKD
>gi|198284733|ref|YP_002221054.1|
MSAAATRVGIVDYGMGNLYSVAKAVEHLGGKPIVSGRGSELAATDRIIFPGVGAFGDCMA
ALEARELGDFIRTAAQTRPFLGICLGMQMLMDSSTEHGEHAGLGLLPGRVIAFPEEALRT
ADGRRLKIPHMGWNELHQQMQHPLFAGVPQNAWFYFVHSFYVEPSAPGILAASSDYVLPF
CAAVAADNLFALQCHPEKSGIAGLRLIGNFLDWDGDRGADHAI
>gi|218665524|ref|YP_002425385.1|
MQLVISPLIIALDYADERDALILADQLDPAQCRVKVGKELFTASGPSIVERLQERGFDVF
LDLKFHDIPQTVAKACRAASRLGVWMLNVHASGGSAMLRAAREAVEDGGGTRRPLLIAVT
VLTSMDDDALHEVGVNSSVVEQVGRLATLAAACALDGLVCSALEADRLRNVLPELLRVTP
GIRPAQYAEDDQRRIMTPAAALAAGSDFLVVGRPVTAAVDPARALGQILNELVAKPGDSR
EPG
>gi|198282813|ref|YP_002219134.1|
MLDPTMYGDPLAMLLTRVRECELCAGHLPLGARPVLQMDSRARILIAAQAPGRKVHETGI
PFNDASGDRLRAWLGISREVFYDARQVALVPMGFCYPGTGTSGDLPPRPECARAWHGELL
PHLQHLQLTLVIGQYARAYHLPAEAGTLTEVVHAWRENWPNRIPLPHPSPRNNLWLKRNP
WFEEDLIPMLQARVAEVLAQDR
>gi|198284083|ref|YP_002220404.1|
MNPTLKPPSSYSLYVHLPWCKAKCPYCDFNSHAADRIPAERYLDALIADLDRELPRIWGR
SVRTVFIGGGTPSLFPPEIIDRLISTIRARLRPHSRMEITLEANPGAIEAAYFRAFREVG
ITRLSLGIQSFNDDSLQRLGRIHDAAAAHRAVELAIAAEFESYNLDLIFALPGQDLAAAR
ADLRTALEYAPPHLSLYQLTLEAGTPFSTHPPADLPDSDQAADMEDILRRQLQEAGMERY
EISAHARPGHRCQHNRNYWLYGDYIGIGAGAHGKITLPEGIWRSRKPSRPESYMDDALSV
LDILGDREPILPADRPFEFMLNALRLTDGFPVALFPERTGLSLQIIQPQLRQAERDGLVI
MEDGILRPTALGLNFYNDLCVRFVP
>gi|218665481|ref|YP_002425264.1|
MTTMRINGKVFQSSSAPNARLLDVLRNECDLKGAKEGCGEGECGACAVLVNGRLVNSCLV
PLGQMEQAEITTVEGLPEDSALARAFVHCGATQCGICTPGMMLAATALLAEHATPTLEEI
RWGLSGNLCRCTGYGRIYAAIVQAAGGGC
>gi|198282543|ref|YP_002218864.1|
MPTVPVATGIIEDAFGRLLVALRPEGKPWPGFWEFPGGKVDPGETPEQALVRELWEELGV
TVTAPEPFRELEYTYPERTVRVHFYRVRHWTGTAHGREGQEVRWLFPWEIPALECLPANL
RLTADVLAEALPQPPLCLIADPGRLPLPDFRRALEAALDAGLRWLVLRCKAVPDGSSADV
LAALCAGALAGGVQVYLNHPDPLPGWPRTGRHLTQAQSDAGVKPDEAFGVSCHDAAGLQQ
AARLGARYAFLSPIFPTSSHPDTEALGPEVFAAMAAESSLPLIALGGMTAARVPEALAAG
ARGVAVLSGILEAQDPAAATRALLRHWER
>gi|198283919|ref|YP_002220240.1|
MYRMLRELLRLGRVGETPPRTERDPSSASPLVFRHSLGIRHVDAGSCNGCELELNALGGP
HYGLEQAGFHFTASPRHADVLTVTGPVTRHMVAALQDCHNATPEPRRVIAVGDCACGGGA
FRGSYAVMGSAAEVLPVDLQIPGCPPDPDALLRGLLQVSGERING
>gi|16081867|ref|NP_394270.1|
MDTKLYIDGQWVNSSSGKTVDKYSPVTGQVIGRFEAATRDDVDRAIDAAEDAFWAWNDLG
SVERSKIIYRAKELIEKNRAELENIIMEENGKPVKEAKEEVDGVIDQIQYYAEWARKLNG
EVVEGTSSHRKIFQYKVPYGIVVALTPWNFPAGMVARKLAPALLTGNTVVLKPSSDTPGS
AEWIVRKFVEAGVPKGVLNFITGRGSEIGDYIVEHKKVNLITMTGSTATGQRIMQKASAN
MAKLILELGGKAPFMVWKDADMDNALKTLLWAKYWNAGQSCIAAERLYVHEDIYDTFMSR
FVELSRKLALGDPKNADMGPLINKGALQATSEIVEEAKESGAKILFGGSQPSLSGPYRNG
YFFLPTIIGNADQKSKIFQEEIFAPVIGARKISSVEEMYDLANDSKYGLASYLFTKDPNI
IFEASERIRFGELYVNMPGPEASQGYHTGFRMTGQAGEGSKYGISEYLKLKNIYVDYSGK
PLHINTVRDDLFQ
>gi|218666182|ref|YP_002426146.1|
MFWIWTGLITLVADVGLWMQYQHLVFNDSTCEPVGLYQLLGSPYPLHDGELVEVEIPGPS
HHAAVAEGLKYQWFPAGQPWIKEIAAIPGQTVRLTRSGVGVDGHTLPNSRVDRWTPGHHH
RIVHYPFGTYHLKRGQIWLYAPGNYAFDSSYYGPVPETSILQRAVPWWTIPGSQFWLRNG
D
>gi|16081633|ref|NP_393998.1|
MVVSPIEYRYGRRQVKKIFDDETRLNYMLKVEAAIAKAESELGIIPQDAYNEIQRAVDSG
SITLDEVRQVEDEIKHDVMAVVRVLSKYSGSGSKYVHFGVTSNDINDTATALQLHDFSSI
YRSNLVSFMETLVGLASKYRDLPMMGRTHGQHASPITLGLKFAVYLAEMIRHLDRWDEMA
GRAFAGKVLGPVGTGAALGEMALDVQKRVMDILGIYPEDGATQIVNRDRYIEYLSVINGI
SVTLEKIATEIRNLQRPEIDELSEYFDFEKQVGSSSMPSKVNPINSENVVSLSRFIRSLI
ISEYEAGVTWHERDLTNSASERFVIPYASILIDYATDRLNGVLKTLIVKEDNIRRNLEND
DSIYSESIVTILTERGMARQDAHEFVRRSAMNARSKGMSFRQGLLENGIERYLSKADLDR
AMDPANFIGLAPIICDTIVKKAKERIGMKDGEQAS
>gi|70607435|ref|YP_256305.1|
MFRINEKDIPDVLVIETDKYEDERGLLMELFKRSNFIFIDSIVQVNYSYSKKGVIRGLHY
QLKPKEQGKLVTVIDGKIYDVAVDIRRGSPWYGKFVSEILVPGKMLWIPPGFAHGFQALE
NSHVVYFISGNDFSPPSEAGIRYDDPDIGVNWPIQNPIVSQKDLRWPSLKECKNNFEYVP
HNKK
>gi|198282697|ref|YP_002219018.1|
MSCQHGLLLLDKAAGLTSNAALQRAKRLLGLKKGGHTGSLDPIATGLLVLLFGEATKVSD
YILNADKSYRATLRLGQTTTTGDSEGSVLEERPVAVSEAQVQAVLPQFLGEIAQIPPMYS
AIKQGGRPLYELARKGLEVERAPRQVRIDALDLVSLDGDRLVLDVRCSKGTYIRSLAVDI
GAALGCGAHVEGLRRTSTGPFDVAQALTLEGLADVLGRGVCPLKAMDLALEYLPAVTLTE
NTAYYLRQGQGVVVAHAPSLGRIRLYGPGEQFLGLGEVMDDGKVAPRRLMSVN
>gi|15897452|ref|NP_342057.1|
MGIFLIKVGDLTIPTMDDIDIQSKKVLLRIDINSPVDENGKIIDDSRIKAHIGTIKELIN
KGNSVVLISHQGRPGDKDFTSLEEHAKLISKYLDREVIFVDDVIGPYAREMIKKLENNGI
LLLDNIRLISEELIEAPPQQHVKSFLVKKLAPLFDIYINDAFATAHRSQPSIVGFPLALP
SAAGRVMEREVSALAKIFNAEDTPKIFTLGGGKVHDTIRIIENLVRKRIADRILTGGLVA
ELFSVAKGMNLNPKNMEILEKLGILSLIPRARKLLLSGAPIEIPVDYKVEINGNVIEEPA
SKVTGIIKDIGSTTAEIYSSFIKDAKVVVLRGPMGVIEDERFKSGSKSVLKASLEGQGYV
IIGGGHMISALDEDMKIDSSKVHISTGGGALLLFLSGERLPALEALSMSVVNSGD
>gi|198283833|ref|YP_002220154.1|
MSWFDRVLPPKIKKTSAEASVVSENKRTVPEGLWSKCPTCQVVLYRTELEENLYVCPHCG
HHQRISARQRLDFFLDAEPRLEIAKEYVPVDPLRFKDQKRYKDRLQEAQAKSGEKDALVV
MRGLLEGHPVVVAAFAFEFMGGSMGSVVGARFARAAETALTERCPLVCFSASGGARMQEG
LFSLMQMAKTSAAVERLAKAGVPFISVLTDPTMGGVSASLATLGDILIAEPKALIGFAGP
RVIEQTIREKLPEGFQRAEYLLEHGAIDQIVDRRQMRAVVSEMLGMLTHAPSPH
>gi|198284555|ref|YP_002220876.1|
MRFDVLTIFPGLIHGYLQEGIVGRALSRGLIEVHTWNPRDFSDSAYRRVDDRPFGGGPGM
LMMAPPLLAAIAAARQANSGAPVIYLSPQGQRLQQRAVQDFAAAPGLILLAGRYEGIDER
VLAAVDAEWSIGDYVLAGGELPALVLMEAVARQLPGLLGHADSAAEDSFAASGLLDCPHY
TRPEVVAGEGVPEVLLSGDHARIRRWRLQQSLGRTAERRPDLLEQRGLRADEQILLEEYR
RQRGEAQ
>gi|15898176|ref|NP_342781.1|
MNIRDKWIEEEKSLEYEWSEDPRWRGIKRNYKPLDVVKLRGSIRIEYSLAKLASHKLWNL
LNTEPYVATFGALTGSQAVEMAKAGLKAIYVSGWQVAADNNLSNQTYPDLSLYPSNSVPN
LVKRLNNALIRADQISWSEGKHDIDYLLPIVADAEAGFGGPIHAFELTKALIEAGAAGVH
FEDQLAAEKKCGHLGGKVLIPISAFIRVLNAARLASDVLGVPTILIARTDALNAKYLSND
VDETDNQFLTGKRTSEGYYEIKGGIEYAIARGLAYAPYADLLWFETSKPDLEEARQFAEA
IHTHYPGKMLAYNLSPSFNWKKFMDDSKISKFMNELGEMGYKFQFITLAGWHLINYHTFK
LARAYRNEGMPAYVRLQELEFQAQAEGYTAVSHQREVGTDYFDLVLTIASGGEASTTAME
GSTEAEQFVEAKQKVLK
>gi|198283706|ref|YP_002220027.1|
MHWDFADAEACRDWGRQLAQRIHIPAVIYLEGDLGVGKTTLAQAILKALGVTRNIKSPTY
TLMEQYPTRIGPALHLDLYRLQEPEELEFIGIRDYLTEPSLWLVEWPERGAGFLPPADLS
LTLRILDNGSHRLEWLGHQPHVQDWTIFLTPASTRKICHGE
>gi|198283062|ref|YP_002219383.1|
MKPGQISLSASSERGAVSAPHALAAEAGAAILRSGGNAIEAGIAVASTLSVVYPHMNGLG
GDGFWLISDGDAHTVRGLAAAGPSGRRYSAALFHDRGLREIPFRGGLSALTVPGAVGGWG
AAFGFSRDRWRGRKSWSDLLESAYCHAATGFPLSPNQSHTLTRFGDALRQQPGFAAHYMP
GGEIMPTGRLWSQRALAQTLGTLAENGAEAFYHGPLAWQMAKGLKAAGSLLTEADLQAFE
PRWVEPVRTAFGVGEAINMPPPTQGVASLMILALLNRVGLNGGDHLGSELIHNTVEITKL
AFKYRDQLIADPDFCDVDIASLLNPDFLDDCAREIHPLIAMPLPPIGPAKGDTVWFGVVD
GQGRMVSVIQSLYHEFGTGVVAGNTGVLWNNRGCAFSLEPGHVNVLVPGKRPFHTLNPAL
YAEQGRVQLAYGSMGGDGQPQTQAALLMRVKHYGLSLAESVASPRWLYGRTWGEISAGLR
LEQRYSRTVFEDLQRWGHQVSWVPGYSDFMGHAGMVARDLEGGFAGAADPRSDGSVAMP
>gi|198282689|ref|YP_002219010.1|
MAASSTDPRPLAARMRPQTLDAYAGQRHLLGKEGPLQAMVQAGHLHSMILWGPPGSGKTT
LAQLLAHTAGRHFQILSAVNSGVREIRAAVSSAEAAQSLGQGTVLFIDEIHRFNKSQQDA
LLPYVEEGVVTLIGATTENPSFALVNALLSRARVYVLKALTEEELGAVLDHTLADRVLGL
GALAIEMSPEVRKGLLTAADGDARRLLNLLDLAVQLAPAREGKTQITAGIVAAASGHSWR
RFDQGGEAFYDEISAFHKSLRGSDPDAALYWLARMLDGGADPLYLARRLVRMASEDVGLA
DPRALEMALAAKDAYAFLGSPEGELALAQATVYLASCPKSNRVYDAWNAVRAVVKGGGSA
EVPLHLRNAPTALLKTLDYGREYQYDHDYPDAIAPEQSYLPPGLPQAHFYDPSDRGLETR
IQERLRWINAHRQPDREKKPHA
>gi|198284600|ref|YP_002220921.1|
MARRKNITTLPAENMVLDALESAVLVLGADYHIRYMNPAAENLLRISQHQALGQYLPALC
SVVGEERFATLFVDTIAANTATLRRALPLALSEGGGAVVDLVVTPAPTDGLIIEMRPMEL
PARHAEEEMQDRIYGAAQEMLRGLAHEIKNPLGGLRGAAQLLDRELQRPELKDYTRVILH
EVDRLHHLVDRLQGPRSRPVFAEVNIHQVLEHVRRLLNAELPTGIAVRFDYDPSIPDLMA
DQEQLVQVFLNLMRNAQQALDRHGAILIRTRVERYVTLLHHKFRLALRVDVVDNGPGISP
DLLPRIFLPLVTSRAEGMGMGLAIVQGLVRGHGGVVHCHSQPGETVFSVSLPLSPHREAS
A
>gi|70608014|ref|YP_256884.1|
MIVSEGITKKYGNRVVLNNFSLTITRGEIVTLLGPNGAGKTTFVRIVLALIRPSGGKIEI
FGKDPFKDKSVFSRLGYVQELPNLPPFLTGRQVLLLSANIKGARKDEVDELLGVIGMVEN
ADKQISKYSKGMVQRIAIAEALLGNPEILIMDEPNIGIDPIFNLNVRSLLNKLKKSGTLI
LMTSHDLEEVKKIADRLILINKGNKMFEGSTEELIKKFLGIRVIIEADNNAKEILDKLSY
VEEYTADGEKYYVKLREDKREDLLKELVLNGVRVKSFYLDNDIERAYERAVSNA
>gi|198283694|ref|YP_002220015.1|
MDGDPLVAGACDATLDRALHYGDGLFETIAVIRGVPLFWEEHLARLERGATILNIPAPHP
EVWREDLRTALDAIPAQPRLLLKLTLGRGPGPGYGSAGAGPPRRYLWLSRWPERNPHYWN
PGISAAACEVALLTGAPYLGVKSLNRLNQVMARDALAPEYAEGVMMDQSGLLREGIMSNL
FWVMTGVVHTPELENGGIAGVQRAAILAWLQAHGVPTRLGHWPLTVLQDADEIFFSNSLI
GVWPVRYFMGRELPGHDGPITSVLLAWTREMGLGPQP
>gi|198283007|ref|YP_002219328.1|
MTDHLQPRLRVLLAEAIAIGPGKAELLRHIREEGSISAAARAMNMSYRRAWLLVDTMNHC
FLAPVVSTATGGSHGGGAHLTEMGEEILTRYEAMEAKANLTLAPDIAEFRKLMQLHKPEE
NAS
>gi|198284745|ref|YP_002221066.1|
MHRIIRNIRVMDPGDGFDAVTDLAIADGRIVARGPLPADFQAEEALDGTGLIACPGFVET
SFQGHTPGHGRDGDLASELRAAVAGGVTQVLLRPDTLPVADTPAVLQEQRAVAERLALAR
VHLAGALTTQLQGVALTEMAGLVESGAIVFSQAKKSVASAALLRLALSYAADLGQPVLLH
GEEPELAAHGVMHEGRLSIRLGLIGRPAAAEQIGVQRDIAIAALSGCPIHFPHLSTAAAV
AEVAAARQRGEPVTCGVSIHHLLLTEQDVGFFNLHAKILPPLRTAADRDALRRALAAGAI
TAISSDHCPWGVDREGKTFIQAPFGIAAVEWLLPLALRLVDEGVVNLMTILRLLSIGPAQ
ALGLTPPSLAVGAAADLCIFDPEPRFVVEPTQGWSRGRNLPYGQWELRGQVRYTLVAGRV
IFRG
>gi|198284881|ref|YP_002221202.1|
MQQLNPSEISELIRARIAGFEGRVETRSQGTIISLSDGILRIHGLEDVMYGEMLELPGGR
FGLAMNLEQDNVGAVVLGEFSGLQEGDVVKCTGRVMQVPIGKALLGRVVNALGQPVDGKG
AIDAEEFDVLEKIAPGVIDRQSVDEPMQTGIKSIDAMVPIGRGQRELIIGDRQTGKTAVA
VDAILNQKGKDVQCIYVAIGQKASTVAGVVRKLEEYGAMEYTTVIAANASESAAMQYLAP
YAGCTMGEYFRDRGMNALIVYDDLTKQAWAYRQISLLLRRPPGREAYPGDVFYLHSRLLE
RAARVNADFVEKFTKGEVKGKTGSLTALPIIETQAGDVSAFVPTNVISITDGQIYLETDL
FNAGIRPAINAGLSVSRVGGAAQTKIIKKLGGGIRLDLAQYRELAAFAQFASDLDEITRK
QIERGKRVTELLKQDQFSPMSVAEQGAALFAASSGALDDVEVANVRPFEKALLAYLNSNN
KELMAGIEEKKDLTDDLKKQLDAAVKQFKSGSTY
>gi|15897429|ref|NP_342034.1|
MRHFIIDCDTAEDDVLSLYLLLKNNIDVVAVTIVEGNISYEQEVKNALWALEQVNREIPV
YPGANKPLLKNYITVEKVHGKGGIGDVTVEPKRLKAQEKHAALAIIDLANEYAGELEFLA
ISPLTNLALAYLLDNSIVKKIKKVWVMGGAVFGIGNITPVAEFNIWVDPDAAKIVFNAGF
DITMIPWDVIINYPVTDEEWNVIKNMKTRMSELYVSMYLHYRQYSSTVQKINGHPHPDAI
TTAIAIDGSIATRREKRFVVIDNTDNITRGMTLVDRFDADTSWSDKPNAEIVYEINKKSF
MEKIYDLLNWF
>gi|198284280|ref|YP_002220601.1|
MSNPDAVNHFNEQGDAHMVDVGTKAVTTRVALAAGEILMADSTLERIASGRMGKGDVLGV
ARIAAIQATKRTWELIPLAHPLLLTGVEVELTPASDPARIVCRAEVRCIGQTGIEMEALT
AVSVGLLTIYDMCKAIDRGMLLQNIGLLRKEGGKTGLWERIPASCPPVR
>gi|198283152|ref|YP_002219473.1|
MNIVPVITLDGPGGVGKGTLGRLLAHDLGWHLLDSGAIYRALALAAQRAGLDADNETALS
GLARTLPLGFRGAADETHVLLGGEVVDAEIRTPEVSALTSRIAAIPAVRAALLQRQRDFR
RAPGLVADGRDMGTVVFPDAPLKVFLTASAEERGKRRLNQLMEQGISASLATVVAEIAER
DARDQQRSVAPLRPAPDAKILDTSEQSVSDTYRVLQSWVRSAFQEN
>gi|198283911|ref|YP_002220232.1|
MDWLLAGLGNPGAEYARTRHNAGFWTLQTLADRVGASLRMEKRWHCLAATARASGLELGL
CMPQDFMNRSGGPVQAMAAFYKVAAERILVMHDELDLPPGAARLKRGGGHGGHNGLRDLD
RALGTRDYWRLRIGIGHPGHKDAVIPYVLSAPPPADKTLIDEAIERSLGVLPDFLCGRTD
AAQKSLHSD
>gi|15897455|ref|NP_342060.1|
MSLPKELEKVLEITKAQNVWRRTQTLNLIASENVMSPLAESVYMSDFMSRYAEGKPYKRY
YQGTKYTDEIETLTMELMNEITNSKDCDLRPTSGTIANAAVFRVLAEPGDKALIAPVQAG
AHVSHTKFGTLGALGIQHIEMPFDEENINVDVDKAIKMIEEVKPKFVVLGGSLYLFPHPT
KELAQHVHAVGAKLVYDAAHVYGLIEGKVWSNPLKDGADIMTVSTHKTFPGPQGGAIFSD
GSEVFKQVSKTIFPWFVSNHHLHRLPATAVTAIEMKYFGESYANQILRNSKALAEALAER
GFKVIGENLGYTKSHQVAVDVRQFGGGNKIAKLLEDANIIVNKNLLPYDKPEDVSDPSGL
RIGVQEMTRYGMKEGEMEEIAELFKKVIIDKKDVNEVKKEVIEMRRNFLEVKYTFDDMKD
LEKYSSKSLKLII
>gi|16081381|ref|NP_393712.1|
MHKMNCIEFNDVTKSFGTKKALDGLSFDVECQESVALIGPNGAGKSTTLKILAGLIKPDS
GSVKVGGFDPDSIEAKRLMGYLPEDASPYLTLSVKENLEYIGALRKTEDLEQKVEFLLNL
MELNEYRNSRVSTLSRGNRQKLSIALAIIHDPKIMLLDEPLNYLDIPTQEKIIKYFNSMN
ATFLVSTHIMSIAERFTRRAIIINSGRQIWTGQIDELKEMSREENLTIEGVISKIMGGS
>gi|15899443|ref|NP_344048.1|
MEENLDSSVLEAPIINVTPPGSKSLKLLKDQEEYETSAINYPKYFKIAIDKAQGSTVTDV
DGNVYIDLVTGISVVNLGHNNPFVRKRVQEQLEKVWHTLEVPTEIRVNFSKKLLSTLGMR
AKLLFTTTGADAVEAAVKIARFITGKKTIIAFEGSYHGITAGTLGLTGANRFKEFQPFFD
DRVVKFPYPYPYRCPFKDCLNETLSLLDYAMSNPGYLGGDVAGILVEPIQGEGGYVVPPK
GFLKGLKELAEKYSVPLIVDEVQTGVGRTGKMWAYQWENIEPDIVTISKAIGEGIPVSMV
AYREDFDKLPTGFHLGTYRGNPLGLAAGLASLEFIESHNILSRVERLGRKALELLKEVQN
PHVGDIRGLGFMIGIELVKDSKEPWSEGTKVVIERALKRGLLVYKAGRWDNVIRLMPPLT
IPESLLDRAIEILKIILNTL
>gi|198282955|ref|YP_002219276.1|
MIGTSLQGLRIVLVEPSHPGNIGAAARAMKVMGLRHLVLVSPRFFPDPEATALASGAEDI
LESAQVCTNLDTALQGCHKVYGTSARGRRIQWPASNAREAAGEILADLDTGDCALLFGRE
RTGLTNAEMDRCQVLVHIPTADEYHSLNLGQAVQVLAYELHMAALTAQPAQDVPAEDVPE
QPAPIEDMEGFYGHLQHVLRRSGFLQEIRATRMMRRLRRLFDRARPSQNEVNILRGILTE
IERWASKVDRKDQDSL
>gi|70606535|ref|YP_255405.1|
MILAQHVSTGYGDLEVIHDLTFEIKEKGIYVLLGKNGAGKTTILRLLAGVLKPWKGLFRR
EGSIAYLPHYIALPPEMRVKEALDFLSRILNANYSSVIEELDLKDLLGKKISDLSQGQKK
RVSLSRVFMREKDIYLLDEPTDNLDPVFASKVREKVVSLSKSKIVIYTSHNLYEAKEIGK
YVMVMDNGRLIRFCTMDELRTGEYVVGIRASSDLSKILEGHYEGDYFVVKLPDPSMVNEV
IQKLLRENITIYEVKEMRNPLEELLR
>gi|198282627|ref|YP_002218948.1|
MATKSKRTLAIRAMVDRNNRYAIEEALELVKKMATTKFDESVDVAVGLGIDPRKSDQVVR
GAVVLPHGTGKQMRVAVFATADKATEAREAGADIVGMEDLAELVKAGQMDFDVVIATPDA
MRVVGTLGPVLGPRGLMPNPKVGTVTADVRTAVINAKGGQVRYRADKGGIVHSTIGKSSF
EVKALQENLLVLIDSLRKAKPATSKGIYIRKVNLSPTMGPGVAVDLSGLG
>gi|198283876|ref|YP_002220197.1|
MNMDWEVVIGLEVHAQLNTATKIFCGCPTAFGAEPNSHTCPVCLAMPGALPVLNAAAVDK
AIALGLAIGAELNRHSIFARKNYFYPDLPKGYQISQYELPVVGKGTLTVQLPDGGEKVVG
VTRAHLEEDAGKSLHEAFIGQSGIDLNRAGTPLLEIVSEPDMRSSAEAVAYLKKLHTLVR
YLDICDGNMQEGSFRCDANVSLRRPGAPYGTRAEIKNLNSFRFLEKAIEYEIGRQRDILE
SGGQIVQETRLYDANRDETRSMRGKEEANDYRYFPDPDLLPLVLDESRIERVRETLPELP
DARRIRFMRQYALPVYDAGVLTAGRTLADYYEQVAVDVDGKLAANWVMGDLLGALNKASI
EIEDCPVSAEKLRLLVQRIEDQTISGKIAKEIFEEIFYRGGEVDAIIEDRGLRQITDVAA
IAAMVDAIVTANPQQAADFRAGKDKLLGFFVGQVMKASQGKANPDQVNAILLERLQKG
>gi|198282769|ref|YP_002219090.1|
MAASLLALSPEVGMISPRTRGRMVLRLRAEGIRDERVLDAMNRVPRHRFVAQALAGRAYE
PVSLPIGYGQTISQPWMVARMMEAILEEREVPRRVLEIGTGSAYQTAVLAELGAEVFSIE
RIGPLQERATALLGRLGYRQVHLQHGDGSGGWPEKAPFDAMVITAAVPCALAPLYRQLCA
GGSLVMPVEEGGRQHLQVSHWDGSTARVIALGSCHFVPLLAGTVSVASGECADDKRDWRR
G
>gi|218666636|ref|YP_002426030.1|
MAEVNEIAVRVHGLSKSFGAVRAVRDIDLAVAQGEIFGLVGPDGAGKTTIMRMLAAVLRP
DAGEILVDGVDVVAEAERAKLHLSYMPQRFGLYEDLTIAENIFFYGALFGVPRGERIARS
QELLEAAGLLPFRHRLAGQLSGGMKQKLGLICALIHTPRVLLLDEPTTGVDPVSRRDFWA
ILYNLREGGVTIVLSTAYMDEAERCSRLALLHGGEIRHCDTPQHLKEAMPGALLAIASAH
PRDVRGAVSGKPGVLGALLMGDRVHVRVDDAGRRIPELRAAVADQGIADAVITPAEPGIE
DVFVALLGEEKPHEP
>gi|198283518|ref|YP_002219839.1|
MNAVLPSIISEFETAEQEASYTAWLRTKVASSLADQRPSIPHDEVMAEMDAIIAEAETSA
QRKF
>gi|198282924|ref|YP_002219245.1|
MNDKIPMTVIGAQRLRDELHRLKTVDRPTVIEAIAEARAKGDLSENAEYDAAKEQQAFIE
GRIREVEDYLARAQVIDPKQLNTGGKIVFAATVELEDAEGNEVTYQIVGDAEADLKENKI
SISSPIARALIGKHEGDPVEVRAPGGTREYTILAVRYI
>gi|198284079|ref|YP_002220400.1|
MTPLLLATSNAGKLRELQPLLAARGFALVGQTELGIAGMEETGTTFVENALLKARHAASQ
SGMAALAEDSGLCVPYLQGAPGIYSARYAGPDASDAANNAKLLSMLAEARGEARAAYYVA
CMVFLEFATDPSPLVAQGFWRGTIGERPAGDGGFGYDPLFWPTHGSGSAAQWSLKKKNEH
SHRAAALRRLLGLLAERQQPQPLSLND
